# Supplementary material for: An apicoplast-localized GTPase is essential for Toxoplasma gondii survival
Source: mSphere. 2025 Dec 9;11(1):e00713-25. doi: 10.1128/msphere.00713-25 (PMC12838348; doi:10.1128/msphere.00713-25)
Supplement: Table S1 — List of primers used in this study. [file msphere.00713-25-s0002.xlsx]

## Sheet: Sheet2
Primers	Primer sequence 5' to 3'	Primer use	Notes
UPRT HR oligo and gDNA sequencing primers
UPRT F	TTTTCCTGTTTTCGTCGTCATC	UPRT transfection/gDNA sequencing
UPRT R	TACCACTTCGCTTCCCTGTC	UPRT transfection/gDNA sequencing
Primers for creating pTub_emFP_UPRT plasmid
3' DHFR Rev with UPRT overhang	attccgtcagcggtctgtcaaaaaaactagagaccttaagttttatgcgcactgactggc	pTub_emFP_UPRT plasmid creation
pTub promoter Fwrd with UPRT overhang	CGTATTCCTTTTTTCGTCGGACCTTTCCACAGGGCCTAGGcagcatcatctctggaagca	pTub_emFP_UPRT plasmid creation	Devarakonda et al. 2023
			Devarakonda et al. 2023
Primers for constructing iKin plasmids
pBipA Fwrd with UPRT overhang	tcgtcggacctttccacagggcctaggccgagaaatgacgcggagcc	TgBipA iKI plasmid creation
BipA CDS Fwrd with pBipA overhang	gagaagaagtggaggcaaagCATATGATGGGAGACTCTGCTGTCGC	TgBipA iKI plasmid creation
pBipA Rev with BipA CDS overhang	GCGACAGCAGAGTCTCCCATCATATGctttgcctccacttcttctc	TgBipA iKI plasmid creation
BipA CDS Rev with gBlock overhang	acatcataagggtagctagcCCTCCGCATTGCAGACCGCA	TgBipA iKI plasmid creation
HA gBlock fwrd	TGCGGTCTGCAATGCGGAGG	TgBipA iKI plasmid creation
HA gBlock Rev	ctgtcaaaaaaactagagac	TgBipA iKI plasmid creation and mutant insertion
LoxP fwrd primer with pTub overhang	TGAGGAGAAGAAGTGGAGGCAAAGCATATGataacttcgtatagcatacattatacgaagttatCGTACGatgggactcgtgagcaaggg	TgBipA iKI plasmid creation
LoxP Rev primer with BipA CDS overhang	GCGACAGCAGAGTCTCCCATTTAATTAAataacttcgtataatgtatgctatacgaagttatATTTAAATttttatgcgcactgactggc	TgBipA iKI plasmid creation
DHFR 3' Fwrd with emFP overhang	gatcactctcggcatggacgagctgtacaagtaacttaagtaaacagaagctgcccgtct	TgBipA iKI mutant insertion plasmid creation
TgBipA K536A mutant Rev	GACGAGCAGCGCGTCCACGAGAGTCGTagcTCCGTGATCG	K536A iKI plasmid construction	Full gBlock Sequence: TGCGGTCTGCAATGCGGAGGgctagctacccttatgatgtgcccgattatgctggctacccttatgatgttcctgattacgccggatatccgtatgacgtgccagactacgcgggaTGActtaagtgaAAGCTTgtctctagtttttttgacag TGCGGTCTGCAATGCGGAGGGCTAGCTACCCTTATGATGTGCCCGATTATGCTGGCTACCCTTATGATGTTCCTGATTACGCCGGATATCCGTATGACGTGCCAGACTACGCGGGATGACTTAAGTGAAAGCTTGTCTCTAGTTTTTTTGACAG
TgBipA K536A mutant Fwrd	GCCATCATCGCGCATGTCGATCACGGAgctACGACTCTCG	K536A iKI plasmid construction
TgBipA T1282P mutant Rev	CGCATATTCGTCAACTTCTTCGCTTTGCACACATTGATCG	T1282P iKI plasmid construction
TgBipA T1282P mutant Fwrd	CGCATATTCGgCAACTTCTTC	T1282P iKI plasmid construction
TgBipA mutant rev primer	ctgtcaaaaaaactagagac	TgBipA iKI mutant insertion plasmid creation	Used to amplify TgBipA CDS mutant fragment
TgBipA1-412 Fwrd primer	aacttcgtatagcatacattatacgaagttatTTAATTAAATGGGAGACTCTGCTGTCGC	TgBipA1-412_pfBipA plasmid creation
TgBipA1-412 rev primer	TGTAGGTATTGAAGCCCTTCCACAAATTGAGCATCCATGGGCGAGAGTTGGGCGCGCGAG	TgBipA1-412_pfBipA plasmid creation
Pf3D7_0715600 twist fwrd primer	aacttcgtatagcatacattatacgaagttatTTAATTAAATGCTCAATTTGTGGAAGGG	TgBipA1-412_pfBipA plasmid creation
PF3D7_0715600 twist rev primer	GGTAGCCAGCATAATCGGGCACATCATAAGGGTAGCTAGCACCGTGCTTCGCCTTTCGAT	TgBipA1-412_pfBipA plasmid creation
gDNA confirmation of TgBipA iKO line
TgBipA end F	CTTGTCGCCACAGAGGAAGG	gDNA sequencing
3' TgBipA R	agtcgcagacatggagcgga	gDNA sequencing
Exon 5 Rev	CGAGGCGTCCAACTGGAGAA	gDNA sequencing	Used to amplify TgBipA CDS mutant fragment
TgBipA start R	CCTGTGAGGGAAAGGACGTC	gDNA sequencing
5' TgBipA F	tccgttcctccttggcaact	gDNA sequencing
qPCR analysis
TufA Fwrd	GAAATTGATTGTGCTCCTGAAGAAA	qPCR
TufA Rev	CCATCCATTTGTGCGGCTCCAGTAA	qPCR
Act1 Fwrd	GGGACGACATGGAGAAAATC	qPCR
Act1 Rev	AGAAAGAACGGCCTGGATA	qPCR
Cloning the TgBipA coding sequence
cBipA_F1	TCCGGATTATTCATACCGTCCCACCATCGGGCGCGGATCCATGGGAGACTCTGCTGTCGC
cBipA_F1k	AGCGTCTCCTCACTTCCTCC
cBipA_R1k	TCTGTCTGAGGTTACTTCCA
cBipA_F2k	TCCTGCTGGTCGTCGATGCA
cBipA_R2k	CTTCTGCAACACCACTCGCG
cBipA_F3k	ACAGCTGTGCGCGTCGGAGA
cBipA_R3k	TTCATAGGCGCGAGCGGTCT
cBipA_endR (Flag-pFB)	CGCGTTACTTATCGTCATCGTCTTTGTAGTCcttaattaaCCTCCGCATTGCAGACCGCA
Creation of BipA-Flag-3xTy1 HR oligo template
BipA_CreLoxP_F	cagtgagcgcgcccaccgcggtggcctaggataacttcgtatagcatacattatacgaagttatgccaaaATGGGAGACTCTGCTGTCGC
Flag_3XTy_R	CAAGTGGGTCCTGGTTAGTATGGACCTCCATggaagatctCTTATCGTCATCGTCTTTGT
3xTy1_F	ATGGAGGTCCATACTAACCA
3xTy1_R	cctcggaccgcgatcgcgtttaaacagatcccttaagTTAATCAAGGGGGTCTTGGTTCG
Creation of pU6-BipA guideRNA
BipA PS 5' F	AAGTTgatttgaggagaagaagtggg
BipA PS 5' R	aaaacccacttcttctcctcaaatcA
BipA PS 3' F	AAGTTgCGGAGGTGAaagctacattgg
BipA PS 3' R	aaaaccaatgtagcttTCACCTCCGcA
ptub prom- KpnI R	CGCGGGACATGCATGgtacc
KpnI-pU6 prom	ATGCggtacCGATGAGACAAAGTGCGCGAG
gDNA verifying TgBipA Cas9 protospacer
pTub promoter Rev gRNA readthrough	tccgctgatgcagagaattt	gRNA plasmid sequencing
Primers for creating TgBipA-iKO HR oligo
TgBipA HR oligo Fwrd	caccgcggtggcctaggata	TgBipA iKO line transfection/gDNA sequencing
TgBipA HR oligo Rev	aacgctagcaagcttataac	TgBipA iKO line transfection/gDNA sequencing
gDNA confirmation of TgBipA iKO line
TgBipA end F	CTTGTCGCCACAGAGGAAGG	gDNA sequencing
3' TgBipA R	agtcgcagacatggagcgga	gDNA sequencing
Exon 5 Rev	CGAGGCGTCCAACTGGAGAA	gDNA sequencing
TgBipA start R	CCTGTGAGGGAAAGGACGTC	gDNA sequencing
5' TgBipA F	tccgttcctccttggcaact	gDNA sequencing
Expression and purification of TgBipA
K536A mutagenesis primer Fwrd	TAGATCATGGCGCGACAACTCTGGTT	site-directed mutagensis (mutation site underlined)
K536A mutagenesis primer Rev	AACCAGAGTTGTCGCGCCATGATCTA	site-directed mutagensis (mutation site underlined)
