# Supplementary material for: An apicoplast-localized GTPase is essential for Toxoplasma gondii survival
Source: mSphere. 2025 Dec 9;11(1):e00713-25. doi: 10.1128/msphere.00713-25 (PMC12838348; doi:10.1128/msphere.00713-25)
Supplement: Table S2 — List of plasmids used in this study. [file msphere.00713-25-s0003.xlsx]

## Sheet: Sheet1
Plasmid name	Sequence	Source
pTKOII_TgBipA_CDSFlag_LoxP	cagcttttgttccctttagtgagggttaatttcgagcttggcgtaatcatggtcatagctgtttcctgtgtgaaattgttatccgctcacaattccacacaacatacgagccggaagcataaagtgtaaagcctggggtgcctaatgagtgagctaactcacattaattgcgttgcgctcactgcccgctttccagtcgggaaacctgtcgtgccagctgcattaatgaatcggccaacgcgcggggagaggcggtttgcgtattgggcgctcttccgcttcctcgctcactgactcgctgcgctcggtcgttcggctgcggcgagcggtatcagctcactcaaaggcggtaatacggttatccacagaatcaggggataacgcaggaaagaacatgtg…	This study
TgBipA dual gRNA plasmid	ctagaggtacGATGAGACAAAGTGCGCGAGTTGAAATCGTCGTGGGGACGATTTCACCGCGGCCACATGTTGGAGACACTGAGGGCACACGGGAAACGCGAAAGATTTCAAATTAACGTACCCAAACGCGAAAGCTTGCGCAGCATACACTCGAAGCGAACATCCCGAACCATCGAGAGGCGGAGAGCGATAAGTCTTTCACGCTGCGAAGTGTTGCGACGGCTGCGCCGCTGCACTGTGAATTGGGCGCCAATATTGCATCCTAGGCCTGACGCGCCTCCTGCAGAACGCGAGACACTGGGATATGTAGAGCCAAGGGGGAAACCTTCGAACTCTCGAATGTCTTCTCTGACAAGAATCATATTTCCATCAGTTCTGTCAGATTTTCAAATGGCGACC…	This study
5'UPRT_pAPT1_APT1EmGFP_3'UPRT	gtttacaatttaggtggcacttttcggggaaatgtgcgcggaacccctatttgtttatttttctaaatacattcaaatatgtatccgctcatgagacaataaccctgataaatgcttcaataatattgaaaaaggaagagtatgagtattcaacatttccgtgtcgcccttattcccttttttgcggcattttgccttcctgtttttgctcacccagaaacgctggtgaaagtaaaagatgctgaagatcagttgggtgcacgagtgggttacatcgaactggatctcaacagcggtaagatccttgagagttttcgccccgaagaacgttttccaatgatgagcacttttaaagttctgctatgtggcgcggtattatcccgtattgacgccgggcaa…	Devarakonda et al. 2023
pTub_emFP_3'DHFR	cagcatcatctctggaagcatcccctgaactgcctgagtctaccaagagcactggcgaaggctgtgagtagtcggacaggcacggtgactcatgttgttggacagtagcgagctctgggttaaccgcatattcactaactggctccgtcctgttgtcattagatactgaatcaggtaacgatacatgagcagcatcctcgtgttccaggcgcatgtcctgctccggcttgcaaccaaggacccgtggttcatctttgggtctctccgtactgggtggtagaggtgaaactgtcgacgtggatgcagctgccctgcttagagtacggacgaagtgaatagctgcgtctgcatgaacaaggggctctgaggcccgctgtgatacgaaaggtttgctggcta…	Unpublished
5'UPRT_pTub_emFP_3'DHFR_3'UPRT	AAAAAAACCACCGCTACCAGCGGTGGTTTGTTTGCCGGATCAAGAGCTACCAACTCTTTTTCCGAAGGTAACTGGCTTCAGCAGAGCGCAGATACCAAATACTGTTCTTCTAGTGTAGCCGTAGTTAGGCCACCACTTCAAGAACTCTGTAGCACCGCCTACATACCTCGCTCTGCTAATCCTGTTACCAGTGGCTGCTGCCAGTGGCGATAAGTCGTGTCTTACCGGGTTGGACTCAAGACGATAGTTACCGGATAAGGCGCAGCGGTCGGGCTGAACGGGGGGTTCGTGCACACAGCCCAGCTTGGAGCGAACGACCTACACCGAACTGAGATACCTACAGCGTGAGCTATGAGAAAGCGCCACGCTTCCCGAAGGGAGAAAGGCGGACAGGTATCC…	This study
5'UPRT_pAPT1_APT1_Halo_3'UPRT	gtttacaatttaggtggcacttttcggggaaatgtgcgcggaacccctatttgtttatttttctaaatacattcaaatatgtatccgctcatgagacaataaccctgataaatgcttcaataatattgaaaaaggaagagtatgagtattcaacatttccgtgtcgcccttattcccttttttgcggcattttgccttcctgtttttgctcacccagaaacgctggtgaaagtaaaagatgctgaagatcagttgggtgcacgagtgggttacatcgaactggatctcaacagcggtaagatccttgagagttttcgccccgaagaacgttttccaatgatgagcacttttaaagttctgctatgtggcgcggtattatcccgtattgacgccgggcaa…	Devarakonda et al. 2023
5'UPRT_pTgBipA_LoxP_GFP_3'DHFR_loxP_BipA-3xHA_3'UTR_UPRT	AAAAAAACCACCGCTACCAGCGGTGGTTTGTTTGCCGGATCAAGAGCTACCAACTCTTTTTCCGAAGGTAACTGGCTTCAGCAGAGCGCAGATACCAAATACTGTTCTTCTAGTGTAGCCGTAGTTAGGCCACCACTTCAAGAACTCTGTAGCACCGCCTACATACCTCGCTCTGCTAATCCTGTTACCAGTGGCTGCTGCCAGTGGCGATAAGTCGTGTCTTACCGGGTTGGACTCAAGACGATAGTTACCGGATAAGGCGCAGCGGTCGGGCTGAACGGGGGGTTCGTGCACACAGCCCAGCTTGGAGCGAACGACCTACACCGAACTGAGATACCTACAGCGTGAGCTATGAGAAAGCGCCACGCTTCCCGAAGGGAGAAAGGCGGACAGGTATCC…	This study
5'UPRT_pTgBipA_LoxP_GFP_3'DHFR_loxP_BipAK536A-3xHA_3'UTR_UPRT	GTTCTAGAGCGGCCGCCACCGCGGTGGAGCTCCAATTCGCCCTATAGTGAGTCGTATTACAATTCACTGGCCGTCGTTTTACAACGTCGTGACTGGGAAAACCCTGGCGTTACCCAACTTAATCGCCTTGCAGCACATCCCCCTTTCGCCAGCTGGCGTAATAGCGAAGAGGCCCGCACCGATCGCCCTTCCCAACAGTTGCGCAGCCTGAATGGCGAATGGGACGCGCCCTGTAGCGGCGCATTAAGCGCGGCGGGTGTGGTGGTTACGCGCAGCGTGACCGCTACACTTGCCAGCGCCCTAGCGCCCGCTCCTTTCGCTTTCTTCCCTTCCTTTCTCGCCACGTTCGCCGGCTTTCCCCGTCAAGCTCTAAATCGGGGGCTCCCTTTAGGGTTCCGA…	This study
5'UPRT_pTgBipA_LoxP_GFP_3'DHFR_loxP_BipA_T1282P_-3xHA_3'UTR_UPRT	GTTCTAGAGCGGCCGCCACCGCGGTGGAGCTCCAATTCGCCCTATAGTGAGTCGTATTACAATTCACTGGCCGTCGTTTTACAACGTCGTGACTGGGAAAACCCTGGCGTTACCCAACTTAATCGCCTTGCAGCACATCCCCCTTTCGCCAGCTGGCGTAATAGCGAAGAGGCCCGCACCGATCGCCCTTCCCAACAGTTGCGCAGCCTGAATGGCGAATGGGACGCGCCCTGTAGCGGCGCATTAAGCGCGGCGGGTGTGGTGGTTACGCGCAGCGTGACCGCTACACTTGCCAGCGCCCTAGCGCCCGCTCCTTTCGCTTTCTTCCCTTCCTTTCTCGCCACGTTCGCCGGCTTTCCCCGTCAAGCTCTAAATCGGGGGCTCCCTTTAGGGTTCCGA…	This study
pSAG1_Cas9_U6_sgUPRT Add gene 54467	CAAGTAAGCAGAAGCACGCTGTATTTCCGGGAGGGTGCGAcGAGACAAAGTGCGCGAGTTGAAATCGTCGTGGGGACGATTgCACCGCGGCCACATGTTGGAGACACTGAGGaCACACGGGAAACGCGAAAGATTTCAAATTAACGTACCCAAgCGCGAAAGCTTGCGCAGCATACACTCGAAGCGAACATCCCGAACCATCGAGAGGCGGAGAGCGATAAGTCTTTCACGCTGCGAAGTGTTGCGACGGCTGCGCCGCTGCACTGTGAATTGGGCGCCAATATTGCATCCTAGGCCTGACGCGCCTCCTGCAGAACGCGAGACACTGGGATATGTAGAGCCAAGGGGGAAACCTTCGAACTCTCGAATGTCTTCTCTGACAAGAATCATATTTCCATC…	Addgene 54467
pTub_FNR_RFP	CGTAGGGAAACTGAGAGGGTGCTCCTTTCTCTCCGTCGTTTGCGCTGCACCATCCTGCAAGTGCATAGAAGGAAAGTTGTCTGCTGTCGTGGGCAGACAGCAACAGTCCAGCACTCTAGCGGCATACAGAACGATAACGCATTCACGAGTGGATACACGCACATCTGCGTCACCCGCAACTCGCTTTCGTTCTGATTGACAAAAAGAAAACAAGGCGAGGTGAGACTGTGTGAAATGCCACATGAAGAGTCATCCCTTTTCTTCGATAAAGGACACAGGGGTCTCTGGCACCCCCTCGTCAGCTCTCTCCGACCCGAGGCACTCTCCCTGATCCCTCCGAAAAGAGAGGAAAACGAGAGACGGGCAGCTTCTGTGGGCTGCATCTACAGGAACAGGTGG…	Dr. Ke Hu (Arizona State University)
5'UPRT_pTgBipA_LoxP_GFP_3'DHFR_loxP__tgBipA-Nterm_PF3D7-3xHA_3'UTR_UPRT	CGGCCGCCACCGCGGTGGAGCTCCAATTCGCCCTATAGTGAGTCGTATTACAATTCACTGGCCGTCGTTTTACAACGTCGTGACTGGGAAAACCCTGGCGTTACCCAACTTAATCGCCTTGCAGCACATCCCCCTTTCGCCAGCTGGCGTAATAGCGAAGAGGCCCGCACCGATCGCCCTTCCCAACAGTTGCGCAGCCTGAATGGCGAATGGGACGCGCCCTGTAGCGGCGCATTAAGCGCGGCGGGTGTGGTGGTTACGCGCAGCGTGACCGCTACACTTGCCAGCGCCCTAGCGCCCGCTCCTTTCGCTTTCTTCCCTTCCTTTCTCGCCACGTTCGCCGGCTTTCCCCGTCAAGCTCTAAATCGGGGGCTCCCTTTAGGGTTCCGATTTAGTGCT…	This study
Pf3D7_0715600 codon optimized Twist bioscience construct	ATGCTCAATTTGTGGAAGGGCTTCAATACCTACAGTAGCAAGCGAATCCGCCACCCCTACATCATCACAAACGAAATCCTCATCAAGAAACAAATTCGAAACAACCATAACTTCAACATCCTGCTCGAGAAGGGTTGCAAGAAGAAGCTGTGCAATAACATCGTTTACAACAACAACATTAATAAGTACGTCAACATTTATATGAACAACGACATCCACAGCTTCAACCACATCAACGGCAAATGCCACCACTACTCATCGAAGAAACTTAACATCATTGATCCGGAGAAGATCCGCAACGTGGCAATCATCGCTCACGTGGACCACGGTAAGACAACATTGGTTGACAAGCTCCTCAGGCAGGGCGGCGAGATCACTAACAACGACCGCATAATGGAC…	This study
