# Supplementary material for: An apicoplast-localized GTPase is essential for Toxoplasma gondii survival
Source: mSphere. 2025 Dec 9;11(1):e00713-25. doi: 10.1128/msphere.00713-25 (PMC12838348; doi:10.1128/msphere.00713-25)
Supplement: Table S3 — List of antibodies used in this study. [file msphere.00713-25-s0004.xlsx]

## Sheet: Sheet1
Application	Antibody	Dilution	Primary Source	Secondary used	Secondary dilution	Secondary Source
IFA	Mouse Anti-Ty	1:1000	Gift from Dr. de Graffenried; Brown Univ.	Goat anti-mouse AlexaFluor 546 or Goat anti-mouse AlexaFluor 647	1:500	ThermoFisher Cat #: A11030/ThermoFisher Cat #: A21235
IFA	Rabbit anti Cpn60	1:2000	Gift from Dr. Striepen; Univ. of Pennsylvania	Goat anti-rabbit AlexaFluor 546 or Goat anti-rabbit AlexaFluor 647	1:5000	ThermoFisher Cat#: A11035/ThermoFisher Cat#: A21245
IFA	Mouse anti IMC-1	1:1000	Gift from Dr. Gary Ward; Univ. of Vermont	Goat anti-mouse AlexaFluor 546	1:1000	ThermoFisher Cat #: A11030
IFA	Rabbit anti-HA	1:1000	Biolegend 902301	Goat anti-rabbit AlexaFluor 546 or Goat anti-rabbit AlexaFluor 647	1:500	ThermoFisher Cat#: A11035/ThermoFisher Cat#: A21245
IFA	Rat anti-HA	1:1000	Roche 50-100-3325	Goat anti-rat AlexaFluor 546 or Goat anti-rat AlexaFluor 647	1:500	ThermoFisher Cat#: A11081/ThermoFisher Cat #: A21247
WB	Mouse Anti-Ty	1:1000	Gift from Dr. de Graffenried; Brown Univ.	Goat anti-mouse IR 680 or anti-mouse HRP	1:5000/1:10000	Licor 926-68070/Thermo 31430
WB	Rabbit anti Cpn60	1:5000	Gift from Dr. Striepen; Univ. of Pennsylvania	Goat anti-rabbit IR 800	1:2000	Licor 926-32219
WB	mouse anti-α tubulin	1:2000	Sigma T6074	Goat anti-mouse IR 680	1:5000	Licor 926-68070
WB	Rabbit anti-HA	1:500	Biolegend 902301	Goat anti-rabbit IR 800	1:2000	Licor 926-32219
Expansion	GFP Polyclonal Antibody, Alexa Fluor 488	1:500	ThermoFisher Cat #: A21311	Goat anti-rabbit AlexaFluor 488	1:200	ThermoFisher Cat #: A32731
Expansion	mouse anti-α tubulin	1:500	Sigma T6074	Goat anti-mouse AlexaFluor 546	1:500	ThermoFisher Cat #: A11030
