# Supplementary material for: An apicoplast-localized GTPase is essential for Toxoplasma gondii survival
Source: mSphere. 2025 Dec 9;11(1):e00713-25. doi: 10.1128/msphere.00713-25 (PMC12838348; doi:10.1128/msphere.00713-25)
Supplement: Table S4 — TgBipA mass spectrometry data. [file msphere.00713-25-s0005.xls]

#	Identified Proteins (373)	Accession Number	Molecular Weight	T-Test (p-value): (p < 0.05)	Quantitative Profile	TgBipA trial 1	TgBipA Trial 2	TgBipA Trial 3	RH Trial 1	RH Trial 2	RH Trial 3
161	DnaJ protein, putative OS=Toxoplasma gondii (strain ATCC 50611 / Me49) OX=508771 GN=TGME49_258390 PE=4 SV=1	A0A125YTQ1	45 kDa	0.015	BipA high, RH low	2	6	3	0	1	1
1	Flag-tagged BipA protein OX=508771 GN=RON2 PE=1 SV=2	A12345	145 kDa	0.017	BipA high, RH low	97	93	132	2	0	0
266	Splicing factor SF2 OS=Toxoplasma gondii (strain ATCC 50611 / Me49) OX=508771 GN=SF2 PE=4 SV=1	S8FCU4	53 kDa	0.049	BipA low, RH high	0	2	2	3	3	5
26	Chaperonin cpn60, putative OS=Toxoplasma gondii (strain ATCC 50611 / Me49) OX=508771 GN=TGME49_240600 PE=3 SV=1	A0A125YM67	72 kDa	0.1	[]	5	5	4	2	0	0
77	PWI domain-containing protein OS=Toxoplasma gondii (strain ATCC 50611 / Me49) OX=508771 GN=TGME49_311160 PE=4 SV=1	A0A125YVB3	36 kDa	0.12	[]	0	0	0	1	0	4
97	Ribosomal protein RPL7 OS=Toxoplasma gondii (strain ATCC 50611 / Me49) OX=508771 GN=RPL7 PE=3 SV=1	A0A125YUF7	30 kDa	0.13	[]	1	0	3	0	0	0
57	rRNA-processing protein FCF1, putative OS=Toxoplasma gondii (strain ATCC 50611 / Me49) OX=508771 GN=TGME49_319950 PE=3 SV=1	A0A125YJB4	23 kDa	0.14	[]	0	0	1	2	0	5
118	Rhoptry protein ROP13 OS=Toxoplasma gondii (strain ATCC 50611 / Me49) OX=508771 GN=ROP13 PE=4 SV=1	A0A125YIL1	45 kDa	0.15	[]	0	2	1	0	0	0
56	Arginine decarboxylase OS=Toxoplasma gondii (strain ATCC 50611 / Me49) OX=508771 GN=TGME49_280700 PE=4 SV=1	A0A125YK43	136 kDa	0.18	[]	0	0	2	2	0	5
100	PRP38 family protein OS=Toxoplasma gondii (strain ATCC 50611 / Me49) OX=508771 GN=TGME49_285230 PE=3 SV=1	A0A125YPV9	69 kDa	0.18	[]	0	0	0	2	0	1
348	Heat shock protein HSP90 OS=Toxoplasma gondii (strain ATCC 50611 / Me49) OX=508771 GN=HSP90 PE=3 SV=1	A0A125YVB7	82 kDa	0.19	[]	5	6	7	3	15	7
93	Ribosomal protein RPL12 OS=Toxoplasma gondii (strain ATCC 50611 / Me49) OX=508771 GN=RPL12 PE=3 SV=1	A0A125YT49	18 kDa	0.2	[]	0	0	1	1	0	2
219	Rhoptry protein ROP1 OS=Toxoplasma gondii (strain ATCC 50611 / Me49) OX=508771 GN=ROP1 PE=4 SV=1	A0A125YP48	48 kDa	0.21	[]	0	0	1	0	2	2
281	Facilitative glucose transporter GT1 OS=Toxoplasma gondii (strain ATCC 50611 / Me49) OX=508771 GN=GT1 PE=3 SV=1	A0A125YKB1	62 kDa	0.21	[]	0	0	0	0	3	1
27	Eukaryotic translation initiation factor 4C OS=Toxoplasma gondii (strain ATCC 50611 / Me49) OX=508771 GN=TGME49_262720 PE=3 SV=1	A0A125YPW4	18 kDa	0.23	[]	2	0	1	2	0	11
162	MIR domain-containing protein OS=Toxoplasma gondii (strain ATCC 50611 / Me49) OX=508771 GN=TGME49_228630 PE=4 SV=1	S8GFY7	35 kDa	0.25	[]	0	6	3	0	1	1
267	RNA recognition motif-containing protein OS=Toxoplasma gondii (strain ATCC 50611 / Me49) OX=508771 GN=TGME49_211420 PE=4 SV=1	S8GS44	20 kDa	0.25	[]	2	3	0	5	3	2
176	Calcium binding protein, putative OS=Toxoplasma gondii (strain ATCC 50611 / Me49) OX=508771 GN=TGME49_229480 PE=4 SV=1	A0A125YH73	38 kDa	0.27	[]	0	4	1	0	1	0
197	Domain K-type RNA binding proteins family protein OS=Toxoplasma gondii (strain ATCC 50611 / Me49) OX=508771 GN=TGME49_235930 PE=4 SV=1	A0A125YQ54	64 kDa	0.27	[]	7	6	4	10	2	16
360	Cluster of SWISS-PROT:P02769 (Bos taurus) Bovine serum albumin precursor (CON__P02769)	CON__P02769 [2]	69 kDa	0.27	[]	20	27	14	9	29	21
335.2	Rhoptry protein ROP2A (Fragment) OS=Toxoplasma gondii (strain ATCC 50611 / Me49) OX=508771 GN=ROP2A PE=4 SV=1	S8EVP5	49 kDa	0.28	[]	0	4	2	1	9	2
349	Dense granule protein GRA7 OS=Toxoplasma gondii (strain ATCC 50611 / Me49) OX=508771 GN=GRA7 PE=4 SV=1	A0A125YI90	26 kDa	0.28	[]	5	10	8	3	16	8
360.2	SWISS-PROT:P02769 (Bos taurus) Bovine serum albumin precursor	CON__P02769	69 kDa	0.28	[]	20	27	13	9	29	20
51	Uncharacterized protein OS=Toxoplasma gondii (strain ATCC 50611 / Me49) OX=508771 GN=TGME49_309600 PE=4 SV=1	A0A125YR84	107 kDa	0.31	[]	0	9	1	0	0	0
92	Uncharacterized protein OS=Toxoplasma gondii (strain ATCC 50611 / Me49) OX=508771 GN=TGME49_314260 PE=4 SV=1	A0A125YJB2	24 kDa	0.32	[]	1	0	2	0	0	1
94	Ribosomal protein RPL11 OS=Toxoplasma gondii (strain ATCC 50611 / Me49) OX=508771 GN=RPL11 PE=3 SV=1	A0A125YTH5	20 kDa	0.32	[]	1	0	2	0	0	1
95	Ribosomal protein RPL5 OS=Toxoplasma gondii (strain ATCC 50611 / Me49) OX=508771 GN=RPL5 PE=3 SV=1	A0A125YYH8	35 kDa	0.32	[]	1	0	2	0	0	1
352	SWISS-PROT:P00761|TRYP_PIG Trypsin - Sus scrofa (Pig).	CON__P00761	24 kDa	0.32	[]	7	14	8	6	18	9
32	Eukaryotic initiation factor-5, putative OS=Toxoplasma gondii (strain ATCC 50611 / Me49) OX=508771 GN=TGME49_244650 PE=3 SV=1	A0A125YV35	47 kDa	0.34	[]	0	0	3	1	0	9
183	Ribosomal protein RPS18 OS=Toxoplasma gondii (strain ATCC 50611 / Me49) OX=508771 GN=RPS18 PE=3 SV=1	A0A125YQU0	18 kDa	0.34	[]	1	2	0	0	1	0
268	Thioredoxin domain-containing protein OS=Toxoplasma gondii (strain ATCC 50611 / Me49) OX=508771 GN=TGME49_247350 PE=4 SV=1	A0A125YFL4	34 kDa	0.35	[]	0	2	1	0	3	2
335.1	Rhoptry protein ROP8 OS=Toxoplasma gondii (strain ATCC 50611 / Me49) OX=508771 GN=ROP8 PE=4 SV=1	A0A125YFK9	66 kDa	0.35	[]	0	4	3	1	7	2
202	Cytochrome c oxidase subunit, putative OS=Toxoplasma gondii (strain ATCC 50611 / Me49) OX=508771 GN=TGME49_209260 PE=4 SV=1	A0A125YN86	35 kDa	0.36	[]	2	1	5	0	2	2
18	Rhoptry neck protein RON5 OS=Toxoplasma gondii (strain ATCC 50611 / Me49) OX=508771 GN=RON5 PE=4 SV=1	S8ERS3	187 kDa	0.37	[]	0	22	0	0	0	0
22	FUSE-binding protein 2 / KH-type splicing regulatory protein OS=Toxoplasma gondii (strain ATCC 50611 / Me49) OX=508771 GN=FUBP2 PE=4 SV=1	A0A125YI48	100 kDa	0.37	[]	0	19	0	0	0	0
25	Uncharacterized protein OS=Toxoplasma gondii (strain ATCC 50611 / Me49) OX=508771 GN=TGME49_217680 PE=4 SV=1	S8EUV4	246 kDa	0.37	[]	0	20	0	0	0	0
29	Microneme protein MIC8 OS=Toxoplasma gondii (strain ATCC 50611 / Me49) OX=508771 GN=MIC8 PE=4 SV=1	A0A125YRT0	75 kDa	0.37	[]	0	16	0	0	0	0
35	Uncharacterized protein OS=Toxoplasma gondii (strain ATCC 50611 / Me49) OX=508771 GN=TGME49_249990 PE=4 SV=1	A0A125YQ73	93 kDa	0.37	[]	0	13	0	0	0	0
49	Uncharacterized protein OS=Toxoplasma gondii (strain ATCC 50611 / Me49) OX=508771 GN=TGME49_275650 PE=4 SV=1	S8GTL7	101 kDa	0.37	[]	0	10	0	0	0	0
52	Glucose-6-phosphate 1-dehydrogenase OS=Toxoplasma gondii (strain ATCC 50611 / Me49) OX=508771 GN=TGME49_294200 PE=3 SV=1	A0A125YWK7	63 kDa	0.37	[]	0	8	0	0	0	0
59	Alveolin domain containing intermediate filament IMC1 OS=Toxoplasma gondii (strain ATCC 50611 / Me49) OX=508771 GN=ALV1 PE=4 SV=1	A0A125YFV7	70 kDa	0.37	[]	0	7	0	0	0	0
60	Microneme protein MIC1 OS=Toxoplasma gondii (strain ATCC 50611 / Me49) OX=508771 GN=MIC1 PE=4 SV=1	A0A125YMF8	49 kDa	0.37	[]	0	8	0	0	0	0
65	Nuclear factor NF7 OS=Toxoplasma gondii (strain ATCC 50611 / Me49) OX=508771 GN=TGME49_248810 PE=4 SV=1	S8ES02	54 kDa	0.37	[]	0	7	0	0	0	0
66	Serine/threonine specific protein phosphatase OS=Toxoplasma gondii (strain ATCC 50611 / Me49) OX=508771 GN=TGME49_304955 PE=4 SV=1	S8G6N7	304 kDa	0.37	[]	0	8	0	0	0	0
74	DUF3752 domain-containing protein OS=Toxoplasma gondii (strain ATCC 50611 / Me49) OX=508771 GN=TGME49_224740 PE=4 SV=1	S8EX80	48 kDa	0.37	[]	4	0	1	0	0	1
86	Uncharacterized protein OS=Toxoplasma gondii (strain ATCC 50611 / Me49) OX=508771 GN=TGME49_208830 PE=4 SV=1	A0A125YUV5	55 kDa	0.37	[]	0	5	0	0	0	0
87	Amylo-alpha-1,6-glucosidase OS=Toxoplasma gondii (strain ATCC 50611 / Me49) OX=508771 GN=TGME49_226910 PE=4 SV=1	S8EXR5	208 kDa	0.37	[]	0	5	0	0	0	0
88	DEAD (Asp-Glu-Ala-Asp) box polypeptide 17 OS=Toxoplasma gondii (strain ATCC 50611 / Me49) OX=508771 GN=DDX17 PE=3 SV=1	S8EZK1	60 kDa	0.37	[]	0	5	0	0	0	0
89	Nucleolar protein 5, putative OS=Toxoplasma gondii (strain ATCC 50611 / Me49) OX=508771 GN=TGME49_205510 PE=3 SV=1	S8F8S4	54 kDa	0.37	[]	0	5	0	0	0	0
90	Rhoptry kinase family protein ROP11 (Incomplete catalytic triad) OS=Toxoplasma gondii (strain ATCC 50611 / Me49) OX=508771 GN=ROP11 PE=4 SV=1	S8G6C2	58 kDa	0.37	[]	0	4	0	0	0	0
91	SAG-related sequence SRS67 OS=Toxoplasma gondii (strain ATCC 50611 / Me49) OX=508771 GN=SRS67 PE=4 SV=1	S8EUR6	23 kDa	0.37	[]	0	3	0	0	0	0
104	Uncharacterized protein OS=Toxoplasma gondii (strain ATCC 50611 / Me49) OX=508771 GN=TGME49_313380 PE=4 SV=1	A0A125YKB4	32 kDa	0.37	[]	0	4	0	0	0	0
105	Dense granule protein DG32 OS=Toxoplasma gondii (strain ATCC 50611 / Me49) OX=508771 GN=TGME49_297880 PE=4 SV=1	A0A125YME4	24 kDa	0.37	[]	0	4	0	0	0	0
106	Uncharacterized protein OS=Toxoplasma gondii (strain ATCC 50611 / Me49) OX=508771 GN=TGME49_204340 PE=4 SV=1	S8F2P8	97 kDa	0.37	[]	0	4	0	0	0	0
107	Alveolin domain containing intermediate filament IMC10 OS=Toxoplasma gondii (strain ATCC 50611 / Me49) OX=508771 GN=ALV12 PE=4 SV=1	A0A125YHT9	61 kDa	0.37	[]	0	4	0	0	0	0
108	FoP_duplication domain-containing protein OS=Toxoplasma gondii (strain ATCC 50611 / Me49) OX=508771 GN=TGME49_297430 PE=4 SV=1	A0A125YLE7	25 kDa	0.37	[]	0	4	0	0	0	0
109	Photosensitized INA-labeled protein PHIL1 OS=Toxoplasma gondii (strain ATCC 50611 / Me49) OX=508771 GN=PHIL1 PE=4 SV=1	A0A125YLV0	19 kDa	0.37	[]	0	3	0	0	0	0
110	Nuclear factor NF4 OS=Toxoplasma gondii (strain ATCC 50611 / Me49) OX=508771 GN=TGME49_205580 PE=4 SV=1	A0A125YNJ5	51 kDa	0.37	[]	0	4	0	0	0	0
111	Uncharacterized protein OS=Toxoplasma gondii (strain ATCC 50611 / Me49) OX=508771 GN=TGME49_289540 PE=4 SV=1	S8EZZ7	101 kDa	0.37	[]	0	3	0	0	0	0
112	Uncharacterized protein OS=Toxoplasma gondii (strain ATCC 50611 / Me49) OX=508771 GN=TGME49_275860 PE=4 SV=1	S8GJ92	43 kDa	0.37	[]	0	4	0	0	0	0
120	Helicase associated domain (Ha2) protein OS=Toxoplasma gondii (strain ATCC 50611 / Me49) OX=508771 GN=TGME49_318440 PE=4 SV=1	A0A125YMN8	237 kDa	0.37	[]	0	3	0	0	0	0
121	RNA recognition motif-containing protein OS=Toxoplasma gondii (strain ATCC 50611 / Me49) OX=508771 GN=TGME49_305850 PE=4 SV=1	A0A125YMV8	39 kDa	0.37	[]	0	3	0	0	0	0
122	Rhoptry kinase family protein ROP35 OS=Toxoplasma gondii (strain ATCC 50611 / Me49) OX=508771 GN=ROP35 PE=4 SV=1	A0A125YSR3	71 kDa	0.37	[]	0	3	0	0	0	0
123	SWISS-PROT:P01966 (Bos taurus) Hemoglobin subunit alpha	CON__P01966	15 kDa	0.37	[]	0	3	0	0	0	0
124	SWISS-PROT:P02662 Alpha-S1-casein - Bos taurus (Bovine).	CON__P02662	23 kDa	0.37	[]	0	0	3	0	0	0
125	SAG-related sequence SRS44 OS=Toxoplasma gondii (strain ATCC 50611 / Me49) OX=508771 GN=SRS44 PE=4 SV=1	S8EZL1	262 kDa	0.37	[]	0	3	0	0	0	0
126	Rhoptry kinase family protein ROP24 (Incomplete catalytic triad) OS=Toxoplasma gondii (strain ATCC 50611 / Me49) OX=508771 GN=ROP24 PE=4 SV=1	S8F7P3	61 kDa	0.37	[]	0	3	0	0	0	0
127	Alba 1 OS=Toxoplasma gondii (strain ATCC 50611 / Me49) OX=508771 GN=TGME49_221380 PE=4 SV=1	S8GTT2	27 kDa	0.37	[]	0	3	0	0	0	0
128	Poly(ADP-ribose) glycohydrolase OS=Toxoplasma gondii (strain ATCC 50611 / Me49) OX=508771 GN=TGME49_280380 PE=3 SV=1	A0A125YTH0	62 kDa	0.37	[]	0	2	0	0	0	0
129	DEAD (Asp-Glu-Ala-Asp) box polypeptide DDX6 OS=Toxoplasma gondii (strain ATCC 50611 / Me49) OX=508771 GN=DDX6 PE=3 SV=1	A0A125YUU4	53 kDa	0.37	[]	0	2	0	0	0	0
130	RanBP2-type domain-containing protein OS=Toxoplasma gondii (strain ATCC 50611 / Me49) OX=508771 GN=TGME49_251790 PE=4 SV=1	S8EW47	36 kDa	0.37	[]	0	0	0	0	0	2
131	Uncharacterized protein OS=Toxoplasma gondii (strain ATCC 50611 / Me49) OX=508771 GN=TGME49_270720 PE=4 SV=1	S8F1G5	466 kDa	0.37	[]	0	0	2	0	0	0
132	Uncharacterized protein OS=Toxoplasma gondii (strain ATCC 50611 / Me49) OX=508771 GN=TGME49_202620 PE=4 SV=1	S8GNR6	36 kDa	0.37	[]	0	2	0	0	0	0
133	Ribosomal protein RPL30 OS=Toxoplasma gondii (strain ATCC 50611 / Me49) OX=508771 GN=RPL30 PE=3 SV=1	A0A125YGX9	12 kDa	0.37	[]	0	0	0	0	0	2
134	Uncharacterized protein OS=Toxoplasma gondii (strain ATCC 50611 / Me49) OX=508771 GN=TGME49_232000 PE=4 SV=1	A0A125YJJ8	69 kDa	0.37	[]	0	2	0	0	0	0
135	Uncharacterized protein OS=Toxoplasma gondii (strain ATCC 50611 / Me49) OX=508771 GN=TGME49_309760 PE=4 SV=1	A0A125YL18	35 kDa	0.37	[]	0	2	0	0	0	0
136	Protein disulfide-isomerase OS=Toxoplasma gondii (strain ATCC 50611 / Me49) OX=508771 GN=TGME49_211680 PE=3 SV=1	A0A125YQJ0	53 kDa	0.37	[]	0	0	2	0	0	0
137	Alveolin domain containing intermediate filament IMC12 OS=Toxoplasma gondii (strain ATCC 50611 / Me49) OX=508771 GN=IMC12 PE=4 SV=1	A0A125YQN0	30 kDa	0.37	[]	0	2	0	0	0	0
138	Ribosomal protein RPS11 OS=Toxoplasma gondii (strain ATCC 50611 / Me49) OX=508771 GN=RPS11 PE=3 SV=1	A0A125YQR6	19 kDa	0.37	[]	0	0	0	0	0	2
139	Prohibitin OS=Toxoplasma gondii (strain ATCC 50611 / Me49) OX=508771 GN=TGME49_233100 PE=3 SV=1	A0A125YWW4	32 kDa	0.37	[]	2	0	0	0	0	0
140	MMtag domain-containing protein OS=Toxoplasma gondii (strain ATCC 50611 / Me49) OX=508771 GN=TGME49_319670 PE=4 SV=1	A0A125YWY0	46 kDa	0.37	[]	2	0	0	0	0	0
141	Protein phosphatase 2C domain-containing protein OS=Toxoplasma gondii (strain ATCC 50611 / Me49) OX=508771 GN=TGME49_270320 PE=4 SV=1	A0A125YZH2	59 kDa	0.37	[]	0	2	0	0	0	0
142	TREMBL:Q3ZBS7 (Bos taurus) Vitronectin	CON__Q3ZBS7	54 kDa	0.37	[]	0	2	0	0	0	0
143	Uncharacterized protein OS=Toxoplasma gondii (strain ATCC 50611 / Me49) OX=508771 GN=TGME49_217530 PE=4 SV=1	S8EN88	64 kDa	0.37	[]	0	2	0	0	0	0
144	Uncharacterized protein OS=Toxoplasma gondii (strain ATCC 50611 / Me49) OX=508771 GN=TGME49_237015 PE=4 SV=1	S8ET88	29 kDa	0.37	[]	0	2	0	0	0	0
145	Uncharacterized protein OS=Toxoplasma gondii (strain ATCC 50611 / Me49) OX=508771 GN=TGME49_269690 PE=4 SV=1	S8F4H5	94 kDa	0.37	[]	0	2	0	0	0	0
146	Phosphatidylserine decarboxylase OS=Toxoplasma gondii (strain ATCC 50611 / Me49) OX=508771 GN=TGME49_269920 PE=4 SV=1	S8F4I9	108 kDa	0.37	[]	0	2	0	0	0	0
147	Uncharacterized protein OS=Toxoplasma gondii (strain ATCC 50611 / Me49) OX=508771 GN=TGME49_237230 PE=4 SV=1	S8G4M3	24 kDa	0.37	[]	0	2	0	0	0	0
148	Lipoyl synthase, apicoplast OS=Toxoplasma gondii (strain ATCC 50611 / Me49) OX=508771 GN=LIPA PE=3 SV=1	S8G5Z7	59 kDa	0.37	[]	2	0	0	0	0	0
149	Uncharacterized protein OS=Toxoplasma gondii (strain ATCC 50611 / Me49) OX=508771 GN=TGME49_312490 PE=4 SV=1	S8GCA5	49 kDa	0.37	[]	0	0	0	0	0	2
150	COPI protein, putative OS=Toxoplasma gondii (strain ATCC 50611 / Me49) OX=508771 GN=TGME49_235020 PE=4 SV=1	S8GEA9	137 kDa	0.37	[]	0	2	0	0	0	0
151	Sjogren's syndrome/scleroderma autoantigen 1 (Autoantigen p27) protein OS=Toxoplasma gondii (strain ATCC 50611 / Me49) OX=508771 GN=TGME49_212260 PE=4 SV=1	S8GEK6	38 kDa	0.37	[]	0	2	0	0	0	0
152	Polyadenylate-binding protein OS=Toxoplasma gondii (strain ATCC 50611 / Me49) OX=508771 GN=TGME49_224850 PE=3 SV=1	S8GEW7	83 kDa	0.37	[]	0	2	0	0	0	0
153	SPRY domain-containing protein OS=Toxoplasma gondii (strain ATCC 50611 / Me49) OX=508771 GN=TGME49_290270 PE=4 SV=1	S8GHT0	70 kDa	0.37	[]	0	2	0	0	0	0
154	Heat shock protein 101, putative OS=Toxoplasma gondii (strain ATCC 50611 / Me49) OX=508771 GN=TGME49_257990 PE=3 SV=1	S8GLC5	104 kDa	0.37	[]	0	2	0	0	0	0
198	Rhoptry neck protein RON3 OS=Toxoplasma gondii (strain ATCC 50611 / Me49) OX=508771 GN=RON3 PE=4 SV=1	S8EX30	223 kDa	0.37	[]	0	15	2	0	2	0
251	Uncharacterized protein OS=Toxoplasma gondii (strain ATCC 50611 / Me49) OX=508771 GN=TGME49_293430 PE=4 SV=1	A0A125YHH8	45 kDa	0.37	[]	0	0	0	0	2	0
252	Uncharacterized protein OS=Toxoplasma gondii (strain ATCC 50611 / Me49) OX=508771 GN=TGME49_214930 PE=4 SV=1	A0A125YMA8	15 kDa	0.37	[]	0	0	0	0	2	0
253	Cyclase-associated protein, putative OS=Toxoplasma gondii (strain ATCC 50611 / Me49) OX=508771 GN=TGME49_310030 PE=3 SV=1	A0A125YN74	22 kDa	0.37	[]	0	0	0	0	2	0
254	Eukaryotic translation initiation factor 3 subunit L OS=Toxoplasma gondii (strain ATCC 50611 / Me49) OX=508771 GN=TGME49_273460 PE=3 SV=1	A0A125YVE4	75 kDa	0.37	[]	0	0	0	0	2	0
255	Uncharacterized protein OS=Toxoplasma gondii (strain ATCC 50611 / Me49) OX=508771 GN=TGME49_216180 PE=4 SV=1	A0A125YZ88	16 kDa	0.37	[]	0	0	0	0	2	0
256	Uncharacterized protein OS=Toxoplasma gondii (strain ATCC 50611 / Me49) OX=508771 GN=TGME49_207170 PE=4 SV=1	A0A125YZP0	15 kDa	0.37	[]	0	0	0	0	2	0
257	Myb family DNA-binding domain-containing protein OS=Toxoplasma gondii (strain ATCC 50611 / Me49) OX=508771 GN=TGME49_306320 PE=4 SV=1	S8EVK2	215 kDa	0.37	[]	0	0	0	0	2	0
258	Myosin heavy chain, putative OS=Toxoplasma gondii (strain ATCC 50611 / Me49) OX=508771 GN=TGME49_208370 PE=4 SV=1	S8FC47	125 kDa	0.37	[]	0	0	0	0	2	0
259	PIK3R4 kinase-related protein (Incomplete catalytic triad) OS=Toxoplasma gondii (strain ATCC 50611 / Me49) OX=508771 GN=TGME49_310190 PE=4 SV=1	S8GCT6	317 kDa	0.37	[]	0	0	0	0	2	0
260	Coatomer subunit beta OS=Toxoplasma gondii (strain ATCC 50611 / Me49) OX=508771 GN=TGME49_266990 PE=4 SV=1	S8GGL3	122 kDa	0.37	[]	0	0	0	0	2	0
265	Uncharacterized protein OS=Toxoplasma gondii (strain ATCC 50611 / Me49) OX=508771 GN=TGME49_220950 PE=4 SV=1	S8GTQ9	39 kDa	0.37	[]	1	7	2	0	3	1
284	Cytochrome p450 superfamily protein OS=Toxoplasma gondii (strain ATCC 50611 / Me49) OX=508771 GN=TGME49_315770 PE=3 SV=1	S8EQL7	63 kDa	0.37	[]	0	0	0	0	3	0
285	ATP synthase F1, delta subunit protein OS=Toxoplasma gondii (strain ATCC 50611 / Me49) OX=508771 GN=TGME49_284540 PE=3 SV=1	A0A125YKG0	28 kDa	0.37	[]	0	0	0	0	3	0
286	Vacuolar atp synthase subunit e, putative OS=Toxoplasma gondii (strain ATCC 50611 / Me49) OX=508771 GN=TGME49_305290 PE=3 SV=1	S8EVC9	39 kDa	0.37	[]	0	0	0	0	3	0
287	GOLD domain-containing protein OS=Toxoplasma gondii (strain ATCC 50611 / Me49) OX=508771 GN=TGME49_237250 PE=3 SV=1	S8EZI3	29 kDa	0.37	[]	0	0	0	0	3	0
288	Proteasome/cyclosome repeat-containing protein OS=Toxoplasma gondii (strain ATCC 50611 / Me49) OX=508771 GN=TGME49_263060 PE=3 SV=1	S8F830	126 kDa	0.37	[]	0	0	0	0	3	0
290	Myosin heavy chain, putative OS=Toxoplasma gondii (strain ATCC 50611 / Me49) OX=508771 GN=TGME49_258060 PE=4 SV=1	A0A125YSN0	23 kDa	0.37	[]	0	0	0	0	4	0
291	Uncharacterized protein OS=Toxoplasma gondii (strain ATCC 50611 / Me49) OX=508771 GN=TGME49_223040 PE=4 SV=1	S8FBB2	27 kDa	0.37	[]	0	0	0	0	4	0
306	Uncharacterized protein OS=Toxoplasma gondii (strain ATCC 50611 / Me49) OX=508771 GN=TGME49_246580 PE=4 SV=1	A0A125YJ87	43 kDa	0.37	[]	0	0	0	0	4	0
307	26S protease regulatory subunit 4, putative OS=Toxoplasma gondii (strain ATCC 50611 / Me49) OX=508771 GN=TGME49_267080 PE=3 SV=1	S8G794	49 kDa	0.37	[]	0	0	0	0	4	0
321	AMP-binding enzyme domain-containing protein OS=Toxoplasma gondii (strain ATCC 50611 / Me49) OX=508771 GN=TGME49_310080 PE=4 SV=1	A0A125YRV0	88 kDa	0.37	[]	0	0	0	0	5	0
347	SAG-related sequence SRS29B OS=Toxoplasma gondii (strain ATCC 50611 / Me49) OX=508771 GN=SRS29B PE=4 SV=1	A0A125YP09	35 kDa	0.37	[]	3	16	6	2	15	7
289	Dense granule protein GRA3 OS=Toxoplasma gondii (strain ATCC 50611 / Me49) OX=508771 GN=GRA3 PE=4 SV=1	A0A125YY45	24 kDa	0.38	[]	2	5	4	1	4	3
335	Cluster of Rhoptry protein ROP2A (Fragment) OS=Toxoplasma gondii (strain ATCC 50611 / Me49) OX=508771 GN=ROP2A PE=4 SV=1 (S8EVP5)	S8EVP5 [2]	49 kDa	0.39	[]	0	5	3	1	10	2
14	Microneme protein MIC4 OS=Toxoplasma gondii (strain ATCC 50611 / Me49) OX=508771 GN=MIC4 PE=4 SV=1	A0A125YP11	63 kDa	0.4	[]	0	22	2	0	0	3
73	Alba 2 OS=Toxoplasma gondii (strain ATCC 50611 / Me49) OX=508771 GN=TGME49_218820 PE=4 SV=1	A0A125YFQ8	15 kDa	0.4	[]	0	4	1	0	0	1
53	Uncharacterized protein OS=Toxoplasma gondii (strain ATCC 50611 / Me49) OX=508771 GN=TGME49_258850 PE=4 SV=1	A0A125YR23	33 kDa	0.41	[]	4	0	3	1	0	1
264.2	NTPase II (Fragment) OS=Toxoplasma gondii (strain ATCC 50611 / Me49) OX=508771 GN=TGME49_277270 PE=3 SV=1	S8EWH6	37 kDa	0.41	[]	0	3	7	0	2	1
329	DnaJ domain-containing protein OS=Toxoplasma gondii (strain ATCC 50611 / Me49) OX=508771 GN=TGME49_226068 PE=4 SV=1	A0A125YK57	50 kDa	0.41	[]	0	1	0	0	8	0
337.2	CON__P35908v2	CON__P35908v2	?	0.41	[]	15	8	12	24	11	11
358.1	SWISS-PROT:Q5XQN5 (Bos taurus) Keratin, type II cytoskeletal 5	CON__Q5XQN5 (+1)	63 kDa	0.41	[]	0	0	4	0	2	5
28	Rhoptry neck protein RON8 OS=Toxoplasma gondii (strain ATCC 50611 / Me49) OX=508771 GN=RON8 PE=4 SV=1	S8F1T4	329 kDa	0.42	[]	1	11	1	1	0	0
45	40S ribosomal protein S8 OS=Toxoplasma gondii (strain ATCC 50611 / Me49) OX=508771 GN=RPS8 PE=3 SV=1	A0A125YN52	24 kDa	0.42	[]	2	1	2	3	0	3
168	Ribosomal protein RPL6 OS=Toxoplasma gondii (strain ATCC 50611 / Me49) OX=508771 GN=RPL6 PE=3 SV=1	S8EXW9	31 kDa	0.42	[]	1	2	3	1	1	1
322	Uncharacterized protein OS=Toxoplasma gondii (strain ATCC 50611 / Me49) OX=508771 GN=TGME49_258870 PE=4 SV=1	S8F787	102 kDa	0.42	[]	1	23	4	0	6	0
4	U1 snRNP-associated protein Usp106, putative OS=Toxoplasma gondii (strain ATCC 50611 / Me49) OX=508771 GN=TGME49_262960 PE=3 SV=1	A0A125YN00	45 kDa	0.43	[]	11	0	14	12	0	19
48	SWISS-PROT:P02754 Beta-lactoglobulin - Bos taurus (Bovine).	CON__P02754	18 kDa	0.43	[]	0	0	7	0	0	1
83	Small GTP binding protein rab1a, putative OS=Toxoplasma gondii (strain ATCC 50611 / Me49) OX=508771 GN=TGME49_214770 PE=4 SV=1	A0A125YLS2	23 kDa	0.43	[]	0	3	1	0	0	1
159	Rhoptry neck protein RON4 OS=Toxoplasma gondii (strain ATCC 50611 / Me49) OX=508771 GN=RON4 PE=4 SV=1	S8F0B5	107 kDa	0.43	[]	0	11	0	0	1	0
292	Microneme protein MIC3 OS=Toxoplasma gondii (strain ATCC 50611 / Me49) OX=508771 GN=MIC3 PE=4 SV=1	A0A125YUG9	41 kDa	0.43	[]	10	43	17	4	4	18
333	Uncharacterized protein OS=Toxoplasma gondii (strain ATCC 50611 / Me49) OX=508771 GN=TGME49_268830 PE=4 SV=1	S8F0X4	61 kDa	0.43	[]	0	2	0	0	9	0
354	DnaJ domain-containing protein OS=Toxoplasma gondii (strain ATCC 50611 / Me49) OX=508771 GN=TGME49_267430 PE=4 SV=1	S8EVU5	49 kDa	0.43	[]	0	4	0	0	18	0
358.2	SWISS-PROT:P02538 Tax_Id=9606 Gene_Symbol=KRT6A Keratin, type II cytoskeletal 6A	CON__P02538 (+1)	60 kDa	0.43	[]	4	1	0	9	3	0
71	Uncharacterized protein OS=Toxoplasma gondii (strain ATCC 50611 / Me49) OX=508771 GN=TGME49_216410 PE=4 SV=1	A0A125YJI0	21 kDa	0.44	[]	0	0	1	0	0	4
156.1	Histone H2A OS=Toxoplasma gondii (strain ATCC 50611 / Me49) OX=508771 GN=TGME49_300200 PE=3 SV=1	A0A125YP81	16 kDa	0.44	[]	1	1	1	1	1	1
302	GTPase RAB7 OS=Toxoplasma gondii (strain ATCC 50611 / Me49) OX=508771 GN=RAB7 PE=4 SV=1	A0A125YNJ9	48 kDa	0.44	[]	0	1	0	0	4	0
303	ATP synthase F1 gamma subunit OS=Toxoplasma gondii (strain ATCC 50611 / Me49) OX=508771 GN=TGME49_231910 PE=3 SV=1	A0A125YUH1	35 kDa	0.44	[]	0	1	0	0	4	0
319	Uncharacterized protein OS=Toxoplasma gondii (strain ATCC 50611 / Me49) OX=508771 GN=TGME49_313080 PE=4 SV=1	A0A125YIQ9	50 kDa	0.44	[]	0	1	0	0	5	0
320	Lanthionine synthetase C family protein OS=Toxoplasma gondii (strain ATCC 50611 / Me49) OX=508771 GN=TGME49_213730 PE=3 SV=1	S8FC38	46 kDa	0.44	[]	0	1	0	0	5	0
337	Cluster of CON__P35908v2	CON__P35908v2 [2]	?	0.44	[]	16	8	12	25	11	11
358	Cluster of SWISS-PROT:P04264 Tax_Id=9606 Gene_Symbol=KRT1 Keratin, type II cytoskeletal 1 (CON__P04264)	CON__P04264 [5]	66 kDa	0.44	[]	34	24	13	40	22	22
358.3	SWISS-PROT:P04264 Tax_Id=9606 Gene_Symbol=KRT1 Keratin, type II cytoskeletal 1	CON__P04264	66 kDa	0.44	[]	30	23	12	31	20	20
166	Rhoptry neck protein 2 OS=Toxoplasma gondii (strain ATCC 50611 / Me49) OX=508771 GN=RON2 PE=1 SV=2	B6KV60	166 kDa	0.45	[]	0	9	0	0	1	0
167	Uncharacterized protein OS=Toxoplasma gondii (strain ATCC 50611 / Me49) OX=508771 GN=TGME49_212300 PE=4 SV=1	S8G5E3	76 kDa	0.45	[]	0	8	0	0	1	0
338	ADP/ATP translocase OS=Toxoplasma gondii (strain ATCC 50611 / Me49) OX=508771 GN=TGME49_249900 PE=3 SV=1	A0A125YLS6	35 kDa	0.45	[]	4	12	8	2	11	7
339	Acid phosphatase OS=Toxoplasma gondii (strain ATCC 50611 / Me49) OX=508771 GN=GAP50 PE=4 SV=1	A0A125YT84	47 kDa	0.45	[]	1	8	4	1	11	4
359	Rhoptry protein ROP5 OS=Toxoplasma gondii (strain ATCC 50611 / Me49) OX=508771 GN=ROP5 PE=4 SV=1	A0A125YQ30	61 kDa	0.45	[]	3	20	12	2	24	10
79	Uncharacterized protein OS=Toxoplasma gondii (strain ATCC 50611 / Me49) OX=508771 GN=TGME49_265370 PE=4 SV=1	A0A125YGW2	16 kDa	0.46	[]	1	0	1	1	0	2
80	Ribosomal protein RPL32 OS=Toxoplasma gondii (strain ATCC 50611 / Me49) OX=508771 GN=RPL32 PE=3 SV=1	A0A125YTP4	16 kDa	0.46	[]	1	0	1	1	0	2
170	Heat shock protein HSP20 OS=Toxoplasma gondii (strain ATCC 50611 / Me49) OX=508771 GN=HSP20 PE=3 SV=1	A0A125YY54 (+1)	20 kDa	0.46	[]	0	6	0	0	1	0
304	NAD/NADP octopine/nopaline dehydrogenase, alpha-helical domain-containing protein OS=Toxoplasma gondii (strain ATCC 50611 / Me49) OX=508771 GN=TGME49_290200 PE=4 SV=1	A0A125YGZ5	48 kDa	0.46	[]	0	1	0	0	4	0
305	Acetyl-coenzyme A synthetase OS=Toxoplasma gondii (strain ATCC 50611 / Me49) OX=508771 GN=TGME49_266640 PE=3 SV=1	A0A125YT21	80 kDa	0.46	[]	0	1	0	0	4	0
342.1	SWISS-PROT:P02533 Tax_Id=9606 Gene_Symbol=KRT14 Keratin, type I cytoskeletal 14	CON__P02533	52 kDa	0.46	[]	2	0	2	2	0	4
342.2	SWISS-PROT:P08779 Tax_Id=9606 Gene_Symbol=KRT16 Keratin, type I cytoskeletal 16	CON__P08779	51 kDa	0.46	[]	2	0	2	3	0	3
199	MAG1 OS=Toxoplasma gondii (strain ATCC 50611 / Me49) OX=508771 GN=MAG1 PE=4 SV=1	S8F4K6	49 kDa	0.47	[]	0	15	0	0	2	0
201	Dense granule protein GRA8 OS=Toxoplasma gondii (strain ATCC 50611 / Me49) OX=508771 GN=GRA8 PE=4 SV=1	S8F761	29 kDa	0.47	[]	1	1	2	1	2	2
214	Eukaryotic translation initiation factor 3 subunit G OS=Toxoplasma gondii (strain ATCC 50611 / Me49) OX=508771 GN=TGME49_294670 PE=3 SV=1	A0A125YLN3	32 kDa	0.47	[]	0	0	2	0	2	1
295	RNA recognition motif-containing protein OS=Toxoplasma gondii (strain ATCC 50611 / Me49) OX=508771 GN=TGME49_262620 PE=4 SV=1	A0A125YHM2	32 kDa	0.47	[]	1	6	0	4	4	0
98	RNA recognition motif-containing protein OS=Toxoplasma gondii (strain ATCC 50611 / Me49) OX=508771 GN=TGME49_270640 PE=4 SV=1	S8F4M6	25 kDa	0.48	[]	1	0	0	3	0	0
163	Prohibitin OS=Toxoplasma gondii (strain ATCC 50611 / Me49) OX=508771 GN=TGME49_243950 PE=3 SV=1	A0A125YRG3	30 kDa	0.48	[]	1	1	5	0	1	3
169	Uncharacterized protein OS=Toxoplasma gondii (strain ATCC 50611 / Me49) OX=508771 GN=TGME49_215980 PE=4 SV=1	A0A125YHJ4	24 kDa	0.48	[]	0	6	1	0	1	1
172	PDI family protein OS=Toxoplasma gondii (strain ATCC 50611 / Me49) OX=508771 GN=TGME49_232410 PE=4 SV=1	A0A125YMM3	25 kDa	0.48	[]	0	6	0	0	1	0
173	Dense granule protein GRA4 OS=Toxoplasma gondii (strain ATCC 50611 / Me49) OX=508771 GN=GRA4 PE=4 SV=1	S8EUV6	36 kDa	0.48	[]	0	6	0	0	1	0
328	Eukaryotic porin protein OS=Toxoplasma gondii (strain ATCC 50611 / Me49) OX=508771 GN=TGME49_263300 PE=4 SV=1	A0A125YUK0	31 kDa	0.48	[]	1	4	3	0	8	4
332	DEAD (Asp-Glu-Ala-Asp) box polypeptide DDX39 OS=Toxoplasma gondii (strain ATCC 50611 / Me49) OX=508771 GN=DDX39 PE=4 SV=1	A0A125YNR2	49 kDa	0.48	[]	0	3	0	0	9	0
341	ATP synthase subunit alpha OS=Toxoplasma gondii (strain ATCC 50611 / Me49) OX=508771 GN=TGME49_204400 PE=3 SV=1	S8F8X7	62 kDa	0.48	[]	2	10	3	2	12	2
174	Ribosomal-ubiquitin protein RPL40 OS=Toxoplasma gondii (strain ATCC 50611 / Me49) OX=508771 GN=RPL40 PE=3 SV=1	A0A125YNY5 (+1)	15 kDa	0.49	[]	0	3	2	0	1	1
178	Glutathione s-transferase, n-terminal domain containing protein OS=Toxoplasma gondii (strain ATCC 50611 / Me49) OX=508771 GN=TGME49_306030 PE=4 SV=1	A0A125YIG5	38 kDa	0.49	[]	1	2	0	0	1	1
229	Myosin light chain 2, putative OS=Toxoplasma gondii (strain ATCC 50611 / Me49) OX=508771 GN=TGME49_297470 PE=4 SV=1	S8FBF7	41 kDa	0.49	[]	0	1	0	0	2	0
230	Protein SEY1 homolog OS=Toxoplasma gondii (strain ATCC 50611 / Me49) OX=508771 GN=TGME49_314970 PE=3 SV=1	S8G2I6	98 kDa	0.49	[]	0	1	0	0	2	0
263	Serine/threonine-protein phosphatase OS=Toxoplasma gondii (strain ATCC 50611 / Me49) OX=508771 GN=TGME49_286210 PE=3 SV=1	S8F8G0	38 kDa	0.49	[]	0	1	0	0	3	0
282	Uncharacterized protein OS=Toxoplasma gondii (strain ATCC 50611 / Me49) OX=508771 GN=TGME49_260180 PE=4 SV=1	A0A125YTD8	18 kDa	0.49	[]	0	1	0	0	3	0
283	EF-hand domain-containing protein OS=Toxoplasma gondii (strain ATCC 50611 / Me49) OX=508771 GN=TGME49_230350 PE=4 SV=1	A0A125YWX8	139 kDa	0.49	[]	0	1	0	0	3	0
44	Eukaryotic translation initiation factor 3 subunit C OS=Toxoplasma gondii (strain ATCC 50611 / Me49) OX=508771 GN=TGME49_294620 PE=3 SV=1	S8GL66	109 kDa	0.5	[]	0	0	3	0	0	8
177	RNA recognition motif-containing protein OS=Toxoplasma gondii (strain ATCC 50611 / Me49) OX=508771 GN=TGME49_236540 PE=4 SV=1	S8EZK4	53 kDa	0.5	[]	0	6	0	0	1	0
99	Ribosomal protein RPL38 OS=Toxoplasma gondii (strain ATCC 50611 / Me49) OX=508771 GN=RPL38 PE=3 SV=1	A0A125YR21	10 kDa	0.51	[]	0	0	1	0	0	3
102	Uncharacterized protein OS=Toxoplasma gondii (strain ATCC 50611 / Me49) OX=508771 GN=TGME49_247770 PE=4 SV=1	A0A125YGP7	19 kDa	0.51	[]	0	0	1	0	0	2
103	Ribosomal protein RPL19 OS=Toxoplasma gondii (strain ATCC 50611 / Me49) OX=508771 GN=RPL19 PE=3 SV=1	A0A125YMW1	22 kDa	0.51	[]	0	0	1	0	0	3
315	FAD Malate-dehydrogenase (MDH-FAD) OS=Toxoplasma gondii (strain ATCC 50611 / Me49) OX=508771 GN=TGME49_288500 PE=4 SV=1	S8GHC9	60 kDa	0.51	[]	0	3	1	0	5	1
20	60S acidic ribosomal protein P0 OS=Toxoplasma gondii (strain ATCC 50611 / Me49) OX=508771 GN=RPP0 PE=3 SV=1	A0A125YFP1	34 kDa	0.53	[]	3	2	9	0	0	6
327	Uncharacterized protein OS=Toxoplasma gondii (strain ATCC 50611 / Me49) OX=508771 GN=TGME49_231410 PE=4 SV=1	A0A125YYF7	65 kDa	0.53	[]	0	3	0	0	7	0
336	SWISS-PROT:P35527 Tax_Id=9606 Gene_Symbol=KRT9 Keratin, type I cytoskeletal 9	CON__P35527	62 kDa	0.53	[]	20	14	11	20	11	17
345	Microneme protein MIC2 OS=Toxoplasma gondii (strain ATCC 50611 / Me49) OX=508771 GN=MIC2 PE=4 SV=1	S8F9G8	83 kDa	0.53	[]	3	4	2	2	13	0
78	Rhoptry metalloprotease toxolysin TLN1 OS=Toxoplasma gondii (strain ATCC 50611 / Me49) OX=508771 GN=TLN1 PE=4 SV=1	S8G9G0	182 kDa	0.54	[]	0	4	0	0	0	1
157	Microneme protein MIC6 OS=Toxoplasma gondii (strain ATCC 50611 / Me49) OX=508771 GN=MIC6 PE=4 SV=1	S8EUN7	37 kDa	0.54	[]	0	13	0	0	1	1
179	TREMBL:Q3SX09 (Bos taurus) similar to HBG protein	CON__Q3SX09	22 kDa	0.54	[]	0	5	0	0	1	0
180	Uncharacterized protein OS=Toxoplasma gondii (strain ATCC 50611 / Me49) OX=508771 GN=TGME49_299780 PE=4 SV=1	S8G1N9	59 kDa	0.54	[]	0	5	0	0	1	0
181	ADP ribosylation factor ARF1 OS=Toxoplasma gondii (strain ATCC 50611 / Me49) OX=508771 GN=ARF1 PE=3 SV=1	S8GTP2	62 kDa	0.54	[]	0	4	0	0	1	0
203	Myosin F OS=Toxoplasma gondii (strain ATCC 50611 / Me49) OX=508771 GN=TGME49_278870 PE=3 SV=1	A0A125YRU2	216 kDa	0.54	[]	0	9	0	0	2	0
204	Glyceraldehyde-3-phosphate dehydrogenase GAPDH2 OS=Toxoplasma gondii (strain ATCC 50611 / Me49) OX=508771 GN=GAPDH2 PE=3 SV=1	A0A125YM60	105 kDa	0.54	[]	0	2	5	0	2	1
337.1	SWISS-PROT:P35908 Tax_Id=9606 Gene_Symbol=KRT2 Keratin, type II cytoskeletal 2 epidermal	CON__P35908	66 kDa	0.54	[]	15	0	11	23	0	10
40	SWISS-PROT:Q2UVX4 (Bos taurus) Complement C3 precursor	CON__Q2UVX4	187 kDa	0.56	[]	2	0	4	2	0	5
75	Uncharacterized protein OS=Toxoplasma gondii (strain ATCC 50611 / Me49) OX=508771 GN=TGME49_314750 PE=4 SV=1	A0A125YLK2	50 kDa	0.56	[]	0	1	1	0	0	3
160	Uncharacterized protein OS=Toxoplasma gondii (strain ATCC 50611 / Me49) OX=508771 GN=TGME49_229920 PE=4 SV=1	A0A125YS26	35 kDa	0.56	[]	1	1	4	2	1	3
231	Emp24/gp25L/p24 family protein OS=Toxoplasma gondii (strain ATCC 50611 / Me49) OX=508771 GN=TGME49_310750 PE=3 SV=1	A0A125YIQ0	65 kDa	0.56	[]	0	1	0	0	2	0
232	Uncharacterized protein OS=Toxoplasma gondii (strain ATCC 50611 / Me49) OX=508771 GN=TGME49_290030 PE=4 SV=1	A0A125YIW7	27 kDa	0.56	[]	0	1	0	0	2	0
233	Small GTPase Rab2, putative OS=Toxoplasma gondii (strain ATCC 50611 / Me49) OX=508771 GN=TGME49_312050 PE=4 SV=1	A0A125YL14	24 kDa	0.56	[]	0	1	0	0	2	0
234	RNA helicase OS=Toxoplasma gondii (strain ATCC 50611 / Me49) OX=508771 GN=TGME49_250770 PE=3 SV=1	A0A125YLG2	47 kDa	0.56	[]	0	1	0	0	2	0
235	Uncharacterized protein OS=Toxoplasma gondii (strain ATCC 50611 / Me49) OX=508771 GN=TGME49_263080 PE=4 SV=1	A0A125YLI0	14 kDa	0.56	[]	0	1	0	0	2	0
236	Membrane protein, putative OS=Toxoplasma gondii (strain ATCC 50611 / Me49) OX=508771 GN=TGME49_225730 PE=4 SV=1	A0A125YLN5	15 kDa	0.56	[]	0	1	0	0	2	0
237	Thioredoxin domain-containing protein OS=Toxoplasma gondii (strain ATCC 50611 / Me49) OX=508771 GN=TGME49_201800 PE=4 SV=1	A0A125YM53	29 kDa	0.56	[]	0	1	0	0	2	0
238	GAP40 protein OS=Toxoplasma gondii (strain ATCC 50611 / Me49) OX=508771 GN=GAP40 PE=4 SV=1	A0A125YP06	43 kDa	0.56	[]	0	1	0	0	2	0
239	Uncharacterized protein OS=Toxoplasma gondii (strain ATCC 50611 / Me49) OX=508771 GN=TGME49_240810 PE=4 SV=1	A0A125YQS6	61 kDa	0.56	[]	0	1	0	0	2	0
240	Uncharacterized protein OS=Toxoplasma gondii (strain ATCC 50611 / Me49) OX=508771 GN=TGME49_247410 PE=4 SV=1	A0A125YRP2	14 kDa	0.56	[]	0	1	0	0	2	0
241	Eukaryotic initiation factor-4E, putative OS=Toxoplasma gondii (strain ATCC 50611 / Me49) OX=508771 GN=TGME49_223410 PE=3 SV=1	A0A125YS62	26 kDa	0.56	[]	0	1	0	0	2	0
242	Rab 5 OS=Toxoplasma gondii (strain ATCC 50611 / Me49) OX=508771 GN=TGME49_267810 PE=4 SV=1	A0A125YT53	27 kDa	0.56	[]	0	1	0	0	2	0
243	Dynamin-related protein DRPB OS=Toxoplasma gondii (strain ATCC 50611 / Me49) OX=508771 GN=DRPB PE=4 SV=1	A0A125YT62	96 kDa	0.56	[]	0	1	0	0	2	0
244	Uncharacterized protein OS=Toxoplasma gondii (strain ATCC 50611 / Me49) OX=508771 GN=TGME49_316140 PE=3 SV=1	A0A125YU08	28 kDa	0.56	[]	0	1	0	0	2	0
245	Uncharacterized protein OS=Toxoplasma gondii (strain ATCC 50611 / Me49) OX=508771 GN=TGME49_282180 PE=4 SV=1	A0A125YV77	35 kDa	0.56	[]	0	1	0	0	2	0
246	Rhoptry protein ROP10 OS=Toxoplasma gondii (strain ATCC 50611 / Me49) OX=508771 GN=ROP10 PE=4 SV=1	A0A125YX58	61 kDa	0.56	[]	0	1	0	0	2	0
247	Ras-related protein Rab11 OS=Toxoplasma gondii (strain ATCC 50611 / Me49) OX=508771 GN=TGME49_289680 PE=4 SV=1	A0A125YY17	25 kDa	0.56	[]	0	1	0	0	2	0
248	Uncharacterized protein OS=Toxoplasma gondii (strain ATCC 50611 / Me49) OX=508771 GN=TGME49_285510 PE=4 SV=1	S8F8M0	18 kDa	0.56	[]	0	1	0	0	2	0
249	26S proteasome regulatory subunit OS=Toxoplasma gondii (strain ATCC 50611 / Me49) OX=508771 GN=TGME49_228210 PE=3 SV=1	S8G6I9	44 kDa	0.56	[]	0	1	0	0	2	0
250	Uncharacterized protein OS=Toxoplasma gondii (strain ATCC 50611 / Me49) OX=508771 GN=TGME49_306650 PE=4 SV=1	S8G6Z4	32 kDa	0.56	[]	0	1	0	0	2	0
301	Pyrophosphate--fructose 6-phosphate 1-phosphotransferase OS=Toxoplasma gondii (strain ATCC 50611 / Me49) OX=508771 GN=PFKII PE=3 SV=1	A0A125YKV6	131 kDa	0.56	[]	0	2	0	0	4	0
317	Peptidase M16 family potein, putative OS=Toxoplasma gondii (strain ATCC 50611 / Me49) OX=508771 GN=TGME49_236210 PE=3 SV=1	A0A125YS93	57 kDa	0.56	[]	0	3	0	0	5	0
326	Leucyl aminopeptidase LAP OS=Toxoplasma gondii (strain ATCC 50611 / Me49) OX=508771 GN=LAP PE=3 SV=1	S8GHV2	83 kDa	0.56	[]	0	3	0	0	6	0
39	Ribosomal protein RPL17 OS=Toxoplasma gondii (strain ATCC 50611 / Me49) OX=508771 GN=RPL17 PE=3 SV=1	A0A125YQZ8	22 kDa	0.57	[]	1	2	2	1	0	4
156	Cluster of Histone H2A OS=Toxoplasma gondii (strain ATCC 50611 / Me49) OX=508771 GN=TGME49_261250 PE=3 SV=1 (A0A125YX75)	A0A125YX75 [2]	20 kDa	0.57	[]	1	3	10	1	1	4
361	ATP synthase subunit beta OS=Toxoplasma gondii (strain ATCC 50611 / Me49) OX=508771 GN=ATPB PE=3 SV=1	A0A125YYY5	60 kDa	0.57	[]	0	21	4	0	31	3
16	Uncharacterized protein OS=Toxoplasma gondii (strain ATCC 50611 / Me49) OX=508771 GN=TGME49_203280 PE=4 SV=1	A0A125YQY2	23 kDa	0.58	[]	4	0	9	2	0	6
15	Uncharacterized protein OS=Toxoplasma gondii (strain ATCC 50611 / Me49) OX=508771 GN=TGME49_216070 PE=3 SV=1	A0A125YIN1	242 kDa	0.59	[]	3	0	2	2	0	2
30	SWISS-PROT:P13647 Tax_Id=9606 Gene_Symbol=KRT5 Keratin, type II cytoskeletal 5	CON__P13647	62 kDa	0.59	[]	6	0	0	8	0	0
37	Ribosomal protein RPL24 OS=Toxoplasma gondii (strain ATCC 50611 / Me49) OX=508771 GN=RPL24 PE=3 SV=1	S8GPP3	33 kDa	0.59	[]	1	0	5	1	0	4
182	Uncharacterized protein OS=Toxoplasma gondii (strain ATCC 50611 / Me49) OX=508771 GN=TGME49_220240 PE=4 SV=1	S8GRB2	54 kDa	0.59	[]	0	3	0	0	1	0
353	Elongation factor 1-alpha OS=Toxoplasma gondii (strain ATCC 50611 / Me49) OX=508771 GN=TGME49_286420 PE=3 SV=1	A0A125YKL3	49 kDa	0.59	[]	4	15	18	3	18	14
33	RNA recognition motif-containing protein OS=Toxoplasma gondii (strain ATCC 50611 / Me49) OX=508771 GN=TGME49_291930 PE=4 SV=1	A0A125YWS3	73 kDa	0.6	[]	0	0	4	0	0	8
62	Uncharacterized protein OS=Toxoplasma gondii (strain ATCC 50611 / Me49) OX=508771 GN=TGME49_221510 PE=4 SV=1	A0A125YPT9	18 kDa	0.6	[]	0	0	4	1	0	3
76	Ribosomal protein RPL27A OS=Toxoplasma gondii (strain ATCC 50611 / Me49) OX=508771 GN=RPL27A PE=3 SV=1	A0A125YTM2	16 kDa	0.6	[]	0	0	2	0	0	4
119	Ribosomal protein RPL14 OS=Toxoplasma gondii (strain ATCC 50611 / Me49) OX=508771 GN=RPL14 PE=3 SV=1	A0A125YYV8	18 kDa	0.6	[]	0	0	1	0	0	2
175	MSP (Major sperm protein) domain-containing protein OS=Toxoplasma gondii (strain ATCC 50611 / Me49) OX=508771 GN=TGME49_318160 PE=4 SV=1	A0A125YLG8	26 kDa	0.6	[]	0	4	1	0	1	1
342	Cluster of SWISS-PROT:P13645 Tax_Id=9606 Gene_Symbol=KRT10 Keratin, type I cytoskeletal 10 (CON__P13645)	CON__P13645 [3]	60 kDa	0.6	[]	26	13	22	23	13	25
356	Actin ACT1 OS=Toxoplasma gondii (strain ATCC 50611 / Me49) OX=508771 GN=ACT1 PE=3 SV=1	A0A125YH18	42 kDa	0.6	[]	3	17	7	2	20	5
82	Ribosomal protein RPS20 OS=Toxoplasma gondii (strain ATCC 50611 / Me49) OX=508771 GN=RPS20 PE=3 SV=1	A0A125YYM8	26 kDa	0.61	[]	2	0	1	0	0	2
272	Selenide, water dikinase OS=Toxoplasma gondii (strain ATCC 50611 / Me49) OX=508771 GN=TGME49_280560 PE=4 SV=1	A0A125YUJ3	138 kDa	0.61	[]	0	3	0	0	3	0
314	Thioredoxin OS=Toxoplasma gondii (strain ATCC 50611 / Me49) OX=508771 GN=TGME49_293870 PE=3 SV=1	A0A125YIY3	12 kDa	0.61	[]	0	4	0	0	5	1
318	Transport protein Sec24, putative OS=Toxoplasma gondii (strain ATCC 50611 / Me49) OX=508771 GN=TGME49_277000 PE=4 SV=1	A0A125YZT1	108 kDa	0.61	[]	0	2	0	0	5	0
342.3	SWISS-PROT:P13645 Tax_Id=9606 Gene_Symbol=KRT10 Keratin, type I cytoskeletal 10	CON__P13645	60 kDa	0.61	[]	25	13	22	22	13	24
171	Ribosomal protein RPS3 OS=Toxoplasma gondii (strain ATCC 50611 / Me49) OX=508771 GN=RPS3 PE=3 SV=1	S8EZS1	29 kDa	0.62	[]	1	1	1	0	1	2
200	Asparagine--tRNA ligase OS=Toxoplasma gondii (strain ATCC 50611 / Me49) OX=508771 GN=TGME49_270510 PE=3 SV=1	S8EYC0	75 kDa	0.62	[]	0	1	4	0	2	5
207	Clathrin heavy chain OS=Toxoplasma gondii (strain ATCC 50611 / Me49) OX=508771 GN=TGME49_290950 PE=3 SV=1	S8G8J0	195 kDa	0.62	[]	0	7	0	0	2	0
96	Ribosomal protein RPL26 OS=Toxoplasma gondii (strain ATCC 50611 / Me49) OX=508771 GN=RPL26 PE=3 SV=1	A0A125YI80	16 kDa	0.63	[]	0	0	3	0	0	1
156.2	Histone H2A OS=Toxoplasma gondii (strain ATCC 50611 / Me49) OX=508771 GN=TGME49_261250 PE=3 SV=1	A0A125YX75	20 kDa	0.63	[]	1	2	10	1	1	4
330	Vacuolar proton pump subunit B OS=Toxoplasma gondii (strain ATCC 50611 / Me49) OX=508771 GN=TGME49_219800 PE=3 SV=1	A0A125YPJ1	57 kDa	0.63	[]	0	4	4	0	9	1
5	Pyruvate dehydrogenase E1 component subunit alpha OS=Toxoplasma gondii (strain ATCC 50611 / Me49) OX=508771 GN=PDHE1A PE=4 SV=1	S8ENF7	67 kDa	0.64	[]	14	0	10	13	0	11
50	RNA cytidine acetyltransferase OS=Toxoplasma gondii (strain ATCC 50611 / Me49) OX=508771 GN=TGME49_218610 PE=3 SV=1	S8EUM7	136 kDa	0.64	[]	0	0	4	0	0	7
69	Ribosomal protein RPL27 OS=Toxoplasma gondii (strain ATCC 50611 / Me49) OX=508771 GN=RPL27 PE=3 SV=1	S8F1P5	17 kDa	0.64	[]	0	1	4	0	0	2
262	SWISS-PROT:P07477 Tax_Id=9606 Gene_Symbol=PRSS1 Trypsin-1 precursor	CON__P07477	27 kDa	0.64	[]	0	1	0	0	3	0
279	AGC kinase OS=Toxoplasma gondii (strain ATCC 50611 / Me49) OX=508771 GN=TGME49_226030 PE=3 SV=1	A0A125YVN4	39 kDa	0.64	[]	0	1	1	0	3	0
280	cAMP-dependent protein kinase regulatory subunit OS=Toxoplasma gondii (strain ATCC 50611 / Me49) OX=508771 GN=TGME49_242070 PE=3 SV=1	A0A125YLM6	43 kDa	0.64	[]	0	2	0	0	3	0
316	Cytochrome c1, heme protein OS=Toxoplasma gondii (strain ATCC 50611 / Me49) OX=508771 GN=TGME49_246540 PE=4 SV=1	A0A125YTU2	46 kDa	0.64	[]	0	4	0	0	5	0
324	Uncharacterized protein OS=Toxoplasma gondii (strain ATCC 50611 / Me49) OX=508771 GN=TGME49_215220 PE=4 SV=1	S8EZC4	69 kDa	0.64	[]	0	3	1	0	6	0
325	Calmodulin, putative OS=Toxoplasma gondii (strain ATCC 50611 / Me49) OX=508771 GN=TGME49_305050 PE=4 SV=1	A0A125YT26	15 kDa	0.64	[]	0	4	0	0	6	0
64	60S ribosomal protein L7a OS=Toxoplasma gondii (strain ATCC 50611 / Me49) OX=508771 GN=RPL7A PE=3 SV=1	A0A125YW75	31 kDa	0.65	[]	0	0	3	0	0	4
269	Protein transport protein Sec61 subunit beta OS=Toxoplasma gondii (strain ATCC 50611 / Me49) OX=508771 GN=TGME49_211040 PE=3 SV=1	A0A125YP59	10 kDa	0.65	[]	0	1	2	0	3	1
346	Heat shock protein HSP70 OS=Toxoplasma gondii (strain ATCC 50611 / Me49) OX=508771 GN=HSP70 PE=3 SV=1	A0A125YXI9	73 kDa	0.65	[]	0	14	8	0	14	9
8	Pyruvate dehydrogenase E1 component subunit beta OS=Toxoplasma gondii (strain ATCC 50611 / Me49) OX=508771 GN=PDHE1B PE=4 SV=1	S8EYR0	50 kDa	0.66	[]	12	2	8	13	0	8
10	Uncharacterized protein OS=Toxoplasma gondii (strain ATCC 50611 / Me49) OX=508771 GN=TGME49_315610 PE=4 SV=1	A0A125YNL3	16 kDa	0.66	[]	0	1	7	0	0	13
46	Ribosomal protein RPS23 OS=Toxoplasma gondii (strain ATCC 50611 / Me49) OX=508771 GN=RPS23 PE=3 SV=1	A0A125YRX2	16 kDa	0.66	[]	1	0	5	0	0	4
41	Ribosomal protein OS=Toxoplasma gondii (strain ATCC 50611 / Me49) OX=508771 GN=RPL10A PE=3 SV=1	A0A125YJN7	25 kDa	0.67	[]	2	0	5	3	0	2
184	Uncharacterized protein OS=Toxoplasma gondii (strain ATCC 50611 / Me49) OX=508771 GN=TGME49_240060 PE=4 SV=1	A0A125YYK6	89 kDa	0.67	[]	0	3	0	0	1	0
185	Myosin D OS=Toxoplasma gondii (strain ATCC 50611 / Me49) OX=508771 GN=TGME49_263180 PE=3 SV=1	A0A125YIS8	91 kDa	0.67	[]	0	3	0	0	1	0
186	Phosphoenolpyruvate carboxykinase (ATP) OS=Toxoplasma gondii (strain ATCC 50611 / Me49) OX=508771 GN=TGME49_289650 PE=3 SV=1	A0A125YIU8	75 kDa	0.67	[]	0	2	0	0	1	0
187	Protease inhibitor PI2 OS=Toxoplasma gondii (strain ATCC 50611 / Me49) OX=508771 GN=PI2 PE=4 SV=1	A0A125YV09	35 kDa	0.67	[]	0	2	0	0	1	0
210	Alveolin domain containing intermediate filament IMC4 OS=Toxoplasma gondii (strain ATCC 50611 / Me49) OX=508771 GN=ALV4 PE=4 SV=1	A0A125YPZ0	50 kDa	0.67	[]	0	6	0	0	2	0
362	Uncharacterized protein OS=Toxoplasma gondii (strain ATCC 50611 / Me49) OX=508771 GN=TGME49_233220 PE=4 SV=1	S8F2E2	160 kDa	0.67	[]	0	38	0	0	50	0
208	Rhoptry kinase family protein ROP39 OS=Toxoplasma gondii (strain ATCC 50611 / Me49) OX=508771 GN=ROP39 PE=4 SV=1	S8F1L0	65 kDa	0.68	[]	0	2	2	0	2	2
264	Cluster of NTPase I (Fragment) OS=Toxoplasma gondii (strain ATCC 50611 / Me49) OX=508771 GN=TGME49_277240 PE=4 SV=1 (S8G1H2)	S8G1H2 [2]	23 kDa	0.68	[]	0	4	9	0	3	3
299	Serine/threonine-protein phosphatase OS=Toxoplasma gondii (strain ATCC 50611 / Me49) OX=508771 GN=TGME49_310700 PE=3 SV=1	A0A125YY13	35 kDa	0.68	[]	0	3	0	0	4	0
300	Myosin light chain MLC1 OS=Toxoplasma gondii (strain ATCC 50611 / Me49) OX=508771 GN=TGME49_257680 PE=4 SV=1	A0A125YYD4	24 kDa	0.68	[]	0	3	0	0	4	0
3	Protein-serine/threonine kinase OS=Toxoplasma gondii (strain ATCC 50611 / Me49) OX=508771 GN=TGME49_318560 PE=3 SV=1	A0A125YPJ8	53 kDa	0.69	[]	23	0	29	12	0	20
54	Ribosomal protein RPL31 OS=Toxoplasma gondii (strain ATCC 50611 / Me49) OX=508771 GN=RPL31 PE=3 SV=1	A0A125YYY3	14 kDa	0.69	[]	0	0	4	0	0	6
72	Ribosomal protein RPL3 OS=Toxoplasma gondii (strain ATCC 50611 / Me49) OX=508771 GN=RPL3 PE=3 SV=1	A0A125YQV2	44 kDa	0.69	[]	0	0	5	0	0	1
81	60S ribosomal protein L36 OS=Toxoplasma gondii (strain ATCC 50611 / Me49) OX=508771 GN=RPL36 PE=3 SV=1	A0A125YHS3	11 kDa	0.69	[]	1	0	2	0	0	2
21	Uncharacterized protein OS=Toxoplasma gondii (strain ATCC 50611 / Me49) OX=508771 GN=TGME49_212090 PE=4 SV=1	S8GEJ3	70 kDa	0.7	[]	2	0	7	0	0	13
68	(Bos taurus) similar to alpha-2-macroglobulin isoform 1	CON__ENSEMBL:ENSBTAP00000024146	164 kDa	0.7	[]	2	0	2	0	0	3
213	GAP45 OS=Toxoplasma gondii (strain ATCC 50611 / Me49) OX=508771 GN=TGME49_223940 PE=4 SV=1	S8GEQ1	27 kDa	0.7	[]	0	2	1	0	2	1
331	Inner membrane complex protein IMC2A OS=Toxoplasma gondii (strain ATCC 50611 / Me49) OX=508771 GN=IMC2A PE=4 SV=1	S8G6H2	171 kDa	0.7	[]	0	6	0	0	9	0
334.2	Tubulin beta chain OS=Toxoplasma gondii (strain ATCC 50611 / Me49) OX=508771 GN=TGME49_221620 PE=3 SV=1	A0A125YYZ6	50 kDa	0.7	[]	0	8	2	0	10	1
360.1	SWISS-PROT:P02768-1 Tax_Id=9606 Gene_Symbol=ALB Isoform 1 of Serum albumin precursor	CON__P02768-1	69 kDa	0.7	[]	0	2	1	0	2	1
23	Zinc knuckle domain-containing protein OS=Toxoplasma gondii (strain ATCC 50611 / Me49) OX=508771 GN=TGME49_244840 PE=4 SV=1	A0A125YMX5	24 kDa	0.71	[]	2	1	7	2	0	6
42	60S ribosomal protein L13 OS=Toxoplasma gondii (strain ATCC 50611 / Me49) OX=508771 GN=RPL13 PE=3 SV=1	A0A125YII1	40 kDa	0.71	[]	0	1	7	0	0	4
218	Transporter, major facilitator family protein OS=Toxoplasma gondii (strain ATCC 50611 / Me49) OX=508771 GN=TGME49_320020 PE=4 SV=1	A0A125YJT1	63 kDa	0.73	[]	1	2	0	0	2	0
11	S1 RNA binding domain-containing protein OS=Toxoplasma gondii (strain ATCC 50611 / Me49) OX=508771 GN=TGME49_211670 PE=4 SV=1	A0A125YJ44	42 kDa	0.74	[]	6	0	19	5	0	9
196	Ribosomal protein RPS14 OS=Toxoplasma gondii (strain ATCC 50611 / Me49) OX=508771 GN=RPS14 PE=3 SV=1	A0A125YXW1	16 kDa	0.74	[]	1	3	13	1	2	15
209	2-oxoglutarate/malate translocase OMT OS=Toxoplasma gondii (strain ATCC 50611 / Me49) OX=508771 GN=OMT PE=3 SV=1	A0A125YNC4	35 kDa	0.74	[]	0	1	3	0	2	2
212	Uncharacterized protein OS=Toxoplasma gondii (strain ATCC 50611 / Me49) OX=508771 GN=TGME49_226380 PE=4 SV=1	S8EXL5	43 kDa	0.74	[]	0	5	0	0	2	0
350	Dense granule protein GRA12 OS=Toxoplasma gondii (strain ATCC 50611 / Me49) OX=508771 GN=GRA12 PE=4 SV=1	S8GHD8	48 kDa	0.74	[]	1	17	9	2	17	8
293	Uncharacterized protein OS=Toxoplasma gondii (strain ATCC 50611 / Me49) OX=508771 GN=TGME49_297810 PE=4 SV=1	A0A125YGW7	30 kDa	0.75	[]	4	1	7	2	4	6
58	Ribosomal protein RPL22 OS=Toxoplasma gondii (strain ATCC 50611 / Me49) OX=508771 GN=RPL22 PE=3 SV=1	A0A125YT46	15 kDa	0.76	[]	0	0	3	0	0	4
155	Ribosomal protein RPL4 OS=Toxoplasma gondii (strain ATCC 50611 / Me49) OX=508771 GN=RPL4 PE=3 SV=1	S8ESF3	49 kDa	0.76	[]	1	4	9	2	1	7
195	Uncharacterized protein OS=Toxoplasma gondii (strain ATCC 50611 / Me49) OX=508771 GN=TGME49_241170 PE=4 SV=1	S8FAG1	140 kDa	0.76	[]	13	1	17	5	2	26
294	DnaJ family chaperone, putative OS=Toxoplasma gondii (strain ATCC 50611 / Me49) OX=508771 GN=TGME49_311240 PE=3 SV=1	A0A125YKU4	47 kDa	0.77	[]	0	6	4	0	4	4
308	Dense granule protein GRA5 OS=Toxoplasma gondii (strain ATCC 50611 / Me49) OX=508771 GN=GRA5 PE=4 SV=1	S8GGQ5	13 kDa	0.77	[]	0	5	3	0	5	2
34	rRNA adenine N(6)-methyltransferase OS=Toxoplasma gondii (strain ATCC 50611 / Me49) OX=508771 GN=TGME49_248200 PE=3 SV=1	A0A125YXC0	54 kDa	0.78	[]	0	0	8	0	0	5
43	60S ribosomal protein L18a OS=Toxoplasma gondii (strain ATCC 50611 / Me49) OX=508771 GN=RPL18A PE=3 SV=1	A0A125YSP5	21 kDa	0.78	[]	0	0	6	1	0	5
47	Heat shock protein HSP28 OS=Toxoplasma gondii (strain ATCC 50611 / Me49) OX=508771 GN=HSP28 PE=3 SV=1	S8F5A4	31 kDa	0.78	[]	0	0	7	0	0	4
113	Ribosomal-ubiquitin protein RPS27A OS=Toxoplasma gondii (strain ATCC 50611 / Me49) OX=508771 GN=RPS27A PE=3 SV=1	A0A125YIT7	17 kDa	0.78	[]	0	0	2	0	0	1
114	MYND finger domain-containing protein OS=Toxoplasma gondii (strain ATCC 50611 / Me49) OX=508771 GN=TGME49_310850 PE=4 SV=1	A0A125YXS5	28 kDa	0.78	[]	0	0	2	0	0	1
115	Dihydrolipoyl dehydrogenase OS=Toxoplasma gondii (strain ATCC 50611 / Me49) OX=508771 GN=PDHE3II PE=3 SV=1	S8F5G1	55 kDa	0.78	[]	0	0	2	0	0	1
117	Eukaryotic initiation factor-3 subunit 10, putative OS=Toxoplasma gondii (strain ATCC 50611 / Me49) OX=508771 GN=TGME49_201680 PE=4 SV=1	S8GP08	119 kDa	0.78	[]	0	0	2	0	0	1
215	Nmda receptor glutamate-binding chain OS=Toxoplasma gondii (strain ATCC 50611 / Me49) OX=508771 GN=TGME49_309560 PE=3 SV=1	A0A125YU36	29 kDa	0.78	[]	0	2	1	0	2	0
357	Myosin A OS=Toxoplasma gondii (strain ATCC 50611 / Me49) OX=508771 GN=TGME49_235470 PE=3 SV=1	S8G527	93 kDa	0.78	[]	0	18	4	0	20	1
351	Cluster of Rhoptry protein ROP7 OS=Toxoplasma gondii (strain ATCC 50611 / Me49) OX=508771 GN=ROP7 PE=4 SV=1 (A0A125YN32)	A0A125YN32 [2]	63 kDa	0.79	[]	0	12	6	0	17	1
216	Uncharacterized protein OS=Toxoplasma gondii (strain ATCC 50611 / Me49) OX=508771 GN=TGME49_263810 PE=4 SV=1	S8GDA9	24 kDa	0.8	[]	0	2	0	0	2	0
222	Acyltransferase domain-containing protein OS=Toxoplasma gondii (strain ATCC 50611 / Me49) OX=508771 GN=TGME49_240860 PE=4 SV=1	A0A125YWP9	32 kDa	0.8	[]	0	2	0	0	2	0
223	IMC sub-compartment protein ISP1 OS=Toxoplasma gondii (strain ATCC 50611 / Me49) OX=508771 GN=ISP1 PE=4 SV=1	A0A125YZB4	19 kDa	0.8	[]	0	2	0	0	2	0
224	Uncharacterized protein OS=Toxoplasma gondii (strain ATCC 50611 / Me49) OX=508771 GN=TGME49_247440 PE=4 SV=1	S8ERT0	40 kDa	0.8	[]	0	2	0	0	2	0
225	3-ketoacyl-CoA reductase, putative OS=Toxoplasma gondii (strain ATCC 50611 / Me49) OX=508771 GN=TGME49_271888 PE=3 SV=1	S8F1P4	38 kDa	0.8	[]	0	2	0	0	2	0
226	Uncharacterized protein OS=Toxoplasma gondii (strain ATCC 50611 / Me49) OX=508771 GN=TGME49_280370 PE=4 SV=1	S8GMW2	72 kDa	0.8	[]	0	2	0	0	2	0
227	40S ribosomal protein SA OS=Toxoplasma gondii (strain ATCC 50611 / Me49) OX=508771 GN=RPSA PE=3 SV=1	A0A125YJG2	32 kDa	0.8	[]	0	1	0	0	2	0
228	Protein translocation complex, SEC61 gamma subunit OS=Toxoplasma gondii (strain ATCC 50611 / Me49) OX=508771 GN=TGME49_230380 PE=3 SV=1	A0A125YZ70	17 kDa	0.8	[]	0	1	0	0	2	0
270	Trypsin domain-containing protein OS=Toxoplasma gondii (strain ATCC 50611 / Me49) OX=508771 GN=TGME49_262920 PE=3 SV=1	S8F4S0	105 kDa	0.8	[]	0	5	1	0	3	0
273	(Bos taurus) hypothetical protein	CON__ENSEMBL:ENSBTAP00000025008	59 kDa	0.8	[]	0	3	0	0	3	0
298	14-3-3 protein OS=Toxoplasma gondii (strain ATCC 50611 / Me49) OX=508771 GN=TGME49_263090 PE=3 SV=1	A0A125YLJ4	37 kDa	0.8	[]	0	4	0	0	4	0
323	Peptidase M16, alpha subunit, putative OS=Toxoplasma gondii (strain ATCC 50611 / Me49) OX=508771 GN=TGME49_202680 PE=4 SV=1	S8GED8	62 kDa	0.8	[]	0	5	0	0	6	0
165	Ribosomal protein RPP2 OS=Toxoplasma gondii (strain ATCC 50611 / Me49) OX=508771 GN=RPP2 PE=3 SV=1	A0A125YFT4	12 kDa	0.81	[]	0	1	3	0	1	3
221	Eukaryotic translation initiation factor 3 subunit E OS=Toxoplasma gondii (strain ATCC 50611 / Me49) OX=508771 GN=TGME49_273520 PE=3 SV=1	A0A125YQR2	67 kDa	0.81	[]	0	1	1	0	2	0
55	Ribosomal protein RPL8 OS=Toxoplasma gondii (strain ATCC 50611 / Me49) OX=508771 GN=RPL8 PE=3 SV=1	A0A125YV57	28 kDa	0.82	[]	1	1	2	0	0	4
67	Ribosomal protein RPL13A OS=Toxoplasma gondii (strain ATCC 50611 / Me49) OX=508771 GN=RPL13A PE=3 SV=1	A0A125YU06	33 kDa	0.82	[]	1	1	1	0	0	4
351.2	Rhoptry protein ROP7 OS=Toxoplasma gondii (strain ATCC 50611 / Me49) OX=508771 GN=ROP7 PE=4 SV=1	A0A125YN32	63 kDa	0.82	[]	0	10	5	0	14	1
24	Ribosomal protein RPL23 OS=Toxoplasma gondii (strain ATCC 50611 / Me49) OX=508771 GN=RPL23 PE=3 SV=1	A0A125YJR7	15 kDa	0.83	[]	2	0	8	0	0	8
310	Phosphate carrier, putative OS=Toxoplasma gondii (strain ATCC 50611 / Me49) OX=508771 GN=TGME49_278990 PE=3 SV=1	A0A125YTR3	53 kDa	0.83	[]	2	2	5	1	5	1
355	Chaperonin protein BiP OS=Toxoplasma gondii (strain ATCC 50611 / Me49) OX=508771 GN=TGME49_311720 PE=3 SV=1	A0A125YJG5	73 kDa	0.83	[]	25	35	65	15	20	46
116	Rhoptry kinase family protein ROP40 (Incomplete catalytic triad) OS=Toxoplasma gondii (strain ATCC 50611 / Me49) OX=508771 GN=ROP40 PE=4 SV=1	S8G8N6	58 kDa	0.84	[]	0	2	0	0	0	1
188	Nuclear factor NF3 OS=Toxoplasma gondii (strain ATCC 50611 / Me49) OX=508771 GN=TGME49_260440 PE=4 SV=1	A0A125YQM3	34 kDa	0.84	[]	0	2	0	0	1	0
189	Uncharacterized protein OS=Toxoplasma gondii (strain ATCC 50611 / Me49) OX=508771 GN=TGME49_316250 PE=4 SV=1	A0A125YR48	45 kDa	0.84	[]	0	2	0	0	1	0
190	SWISS-PROT:P12763 (Bos taurus) Alpha-2-HS-glycoprotein precursor	CON__P12763	38 kDa	0.84	[]	0	2	0	0	1	0
191	Uncharacterized protein OS=Toxoplasma gondii (strain ATCC 50611 / Me49) OX=508771 GN=TGME49_290700 PE=4 SV=1	S8EX63	35 kDa	0.84	[]	0	2	0	0	1	0
192	Omega secalin, putative OS=Toxoplasma gondii (strain ATCC 50611 / Me49) OX=508771 GN=TGME49_231960 PE=4 SV=1	S8EZU9	202 kDa	0.84	[]	0	2	0	0	1	0
193	Hydrolase_4 domain-containing protein OS=Toxoplasma gondii (strain ATCC 50611 / Me49) OX=508771 GN=TGME49_286580 PE=4 SV=1	S8F5C0	107 kDa	0.84	[]	0	2	0	0	1	0
194	SAG-related sequence SRS29A OS=Toxoplasma gondii (strain ATCC 50611 / Me49) OX=508771 GN=SRS29A PE=4 SV=1	S8GAG4	44 kDa	0.84	[]	0	2	0	0	1	0
217	Uncharacterized protein OS=Toxoplasma gondii (strain ATCC 50611 / Me49) OX=508771 GN=TGME49_202200 PE=4 SV=1	S8GNW3	87 kDa	0.84	[]	0	3	0	0	2	0
274	ATP synthase, putative OS=Toxoplasma gondii (strain ATCC 50611 / Me49) OX=508771 GN=TGME49_226000 PE=3 SV=1	A0A125YRE3	19 kDa	0.84	[]	1	2	1	0	3	0
6	Pyruvate dehydrogenase complex subunit PDH-E3I OS=Toxoplasma gondii (strain ATCC 50611 / Me49) OX=508771 GN=PDHE3I PE=3 SV=1	S8GG49	67 kDa	0.85	[]	17	0	11	12	0	10
334	Cluster of Tubulin beta chain OS=Toxoplasma gondii (strain ATCC 50611 / Me49) OX=508771 GN=TGME49_221620 PE=3 SV=1 (A0A125YYZ6)	A0A125YYZ6 [2]	50 kDa	0.85	[]	0	11	2	0	10	1
12	40S ribosomal protein S3a OS=Toxoplasma gondii (strain ATCC 50611 / Me49) OX=508771 GN=RPS3A PE=3 SV=1	A0A125YZM9	29 kDa	0.86	[]	1	0	15	0	0	18
61	Ribosomal protein RPS15 OS=Toxoplasma gondii (strain ATCC 50611 / Me49) OX=508771 GN=RPS15 PE=3 SV=1	A0A125YHZ2	17 kDa	0.86	[]	0	2	3	0	0	2
343	Heat shock protein 90, putative OS=Toxoplasma gondii (strain ATCC 50611 / Me49) OX=508771 GN=TGME49_244560 PE=3 SV=1	A0A125YHZ8	97 kDa	0.86	[]	4	12	8	0	13	7
31	Histone H2B OS=Toxoplasma gondii (strain ATCC 50611 / Me49) OX=508771 GN=TGME49_305160 PE=3 SV=1	A0A125YHE2	13 kDa	0.87	[]	0	0	8	0	0	4
101	40S ribosomal protein S26 OS=Toxoplasma gondii (strain ATCC 50611 / Me49) OX=508771 GN=RPS26 PE=3 SV=1	A0A125YVY9	13 kDa	0.87	[]	0	0	2	0	0	1
205	Preprotein translocase Sec61, putative OS=Toxoplasma gondii (strain ATCC 50611 / Me49) OX=508771 GN=TGME49_269980 PE=3 SV=1	A0A125YSW4	52 kDa	0.87	[]	1	2	2	0	2	1
309	Dense granule protein GRA2 OS=Toxoplasma gondii (strain ATCC 50611 / Me49) OX=508771 GN=GRA2 PE=4 SV=1	A0A125YGN4	20 kDa	0.88	[]	0	4	4	0	5	3
158	Ribosomal protein RPL9 OS=Toxoplasma gondii (strain ATCC 50611 / Me49) OX=508771 GN=RPL9 PE=3 SV=1	A0A125YRM2	21 kDa	0.89	[]	1	1	7	1	1	4
7	Glyceraldehyde-3-phosphate dehydrogenase OS=Toxoplasma gondii (strain ATCC 50611 / Me49) OX=508771 GN=GAPDH1 PE=3 SV=1	A0A125YJ40	53 kDa	0.9	[]	0	1	17	0	0	16
264.1	NTPase I (Fragment) OS=Toxoplasma gondii (strain ATCC 50611 / Me49) OX=508771 GN=TGME49_277240 PE=4 SV=1	S8G1H2	23 kDa	0.9	[]	0	2	7	0	2	3
2	Dihydrolipoamide acetyltransferase component of pyruvate dehydrogenase complex OS=Toxoplasma gondii (strain ATCC 50611 / Me49) OX=508771 GN=PDHE2 PE=3 SV=1	S8GMY7	97 kDa	0.91	[]	31	4	40	25	0	30
9	SWISS-PROT:P06868 (Bos taurus) Plasminogen precursor	CON__P06868	91 kDa	0.91	[]	24	0	1	17	0	3
271	SAG-related sequence SRS51 OS=Toxoplasma gondii (strain ATCC 50611 / Me49) OX=508771 GN=SRS51 PE=4 SV=1	S8ESH7	50 kDa	0.91	[]	0	5	0	0	3	0
297	Sortilin, putative OS=Toxoplasma gondii (strain ATCC 50611 / Me49) OX=508771 GN=TGME49_290160 PE=4 SV=1	S8F3E1	114 kDa	0.91	[]	0	5	0	0	4	0
13	Fibrillarin OS=Toxoplasma gondii (strain ATCC 50611 / Me49) OX=508771 GN=TGME49_311430 PE=3 SV=1	A0A125YVR6	32 kDa	0.92	[]	1	6	10	1	0	9
84	Pyridine nucleotide-disulfide oxidoreductase domain-containing protein OS=Toxoplasma gondii (strain ATCC 50611 / Me49) OX=508771 GN=TGME49_207620 PE=4 SV=1	A0A125YZL8	71 kDa	0.92	[]	0	0	3	0	0	2
164	Ribosomal protein RPL23A OS=Toxoplasma gondii (strain ATCC 50611 / Me49) OX=508771 GN=RPL23A PE=3 SV=1	A0A125YU29	19 kDa	0.93	[]	0	1	4	0	1	3
206	Histone H4 OS=Toxoplasma gondii (strain ATCC 50611 / Me49) OX=508771 GN=TGME49_239260 PE=3 SV=1	A0A125YHU4	11 kDa	0.93	[]	0	5	0	1	2	0
311	Rhoptry protein ROP17 OS=Toxoplasma gondii (strain ATCC 50611 / Me49) OX=508771 GN=ROP17 PE=4 SV=1	A0A125YN45	69 kDa	0.93	[]	1	5	1	0	5	1
36	Cytochrome C oxidase subunit IIb, putative OS=Toxoplasma gondii (strain ATCC 50611 / Me49) OX=508771 GN=TGME49_310470 PE=3 SV=1	A0A125YMT5	21 kDa	0.94	[]	2	0	4	2	0	1
63	Nucleolar protein, putative OS=Toxoplasma gondii (strain ATCC 50611 / Me49) OX=508771 GN=TGME49_247470 PE=3 SV=1	A0A125YGZ7	60 kDa	0.94	[]	0	4	0	0	0	3
312	DJ-1 family protein OS=Toxoplasma gondii (strain ATCC 50611 / Me49) OX=508771 GN=TGME49_214290 PE=4 SV=1	S8EW18	28 kDa	0.94	[]	1	5	0	0	5	0
17	Ribosomal protein RPL10 OS=Toxoplasma gondii (strain ATCC 50611 / Me49) OX=508771 GN=RPL10 PE=4 SV=1	A0A125YSQ4	25 kDa	0.95	[]	1	0	10	1	0	8
211	Calmodulin OS=Toxoplasma gondii (strain ATCC 50611 / Me49) OX=508771 GN=TGME49_249240 PE=3 SV=1	A0A125YS29	17 kDa	0.95	[]	0	4	0	0	2	0
261	Subtilisin OS=Toxoplasma gondii (strain ATCC 50611 / Me49) OX=508771 GN=SUB1 PE=4 SV=1	S8F5S3	82 kDa	0.95	[]	0	3	0	0	3	0
276	Dense granule protein GRA14 OS=Toxoplasma gondii (strain ATCC 50611 / Me49) OX=508771 GN=GRA14 PE=4 SV=1	A0A125YK96	45 kDa	0.95	[]	0	4	0	0	3	0
277	Ubiquinol cytochrome c oxidoreductase, putative OS=Toxoplasma gondii (strain ATCC 50611 / Me49) OX=508771 GN=TGME49_320220 PE=3 SV=1	A0A125YZC1	55 kDa	0.95	[]	0	4	0	0	3	0
278	Proteasome 26S regulatory subunit OS=Toxoplasma gondii (strain ATCC 50611 / Me49) OX=508771 GN=TGME49_313410 PE=3 SV=1	S8ERE3	118 kDa	0.95	[]	0	4	0	0	3	0
340	Tubulin alpha chain OS=Toxoplasma gondii (strain ATCC 50611 / Me49) OX=508771 GN=TUBA1 PE=3 SV=1	A0A125YQG0	50 kDa	0.95	[]	0	16	2	0	12	0
344	Uncharacterized protein OS=Toxoplasma gondii (strain ATCC 50611 / Me49) OX=508771 GN=TGME49_279100 PE=4 SV=1	S8GJB7	48 kDa	0.95	[]	0	12	3	0	13	1
296	Rhoptry protein ROP18 OS=Toxoplasma gondii (strain ATCC 50611 / Me49) OX=508771 GN=ROP18 PE=4 SV=1	A0A125YQL1	63 kDa	0.96	[]	0	4	2	0	4	0
313	MIC2-associated protein M2AP OS=Toxoplasma gondii (strain ATCC 50611 / Me49) OX=508771 GN=TGME49_214940 PE=4 SV=1	S8GDJ1	35 kDa	0.96	[]	2	5	0	1	5	0
19	Uncharacterized protein OS=Toxoplasma gondii (strain ATCC 50611 / Me49) OX=508771 GN=TGME49_222270 PE=4 SV=1	S8F848	42 kDa	0.97	[]	6	3	3	5	0	4
38	Ribosomal protein RPL44 OS=Toxoplasma gondii (strain ATCC 50611 / Me49) OX=508771 GN=RPL44 PE=3 SV=1	A0A125YNY1	12 kDa	0.98	[]	0	0	8	0	0	5
70	Serine/threonine-protein phosphatase OS=Toxoplasma gondii (strain ATCC 50611 / Me49) OX=508771 GN=TGME49_311310 PE=3 SV=1	A0A125YWN8	56 kDa	0.98	[]	0	0	4	0	0	2
275	Sarco/endoplasmic reticulum Ca2+-ATPase OS=Toxoplasma gondii (strain ATCC 50611 / Me49) OX=508771 GN=TGME49_230420 PE=4 SV=1	A0A125YIC2	119 kDa	0.98	[]	0	2	1	0	3	0
334.1	Tubulin beta chain OS=Toxoplasma gondii (strain ATCC 50611 / Me49) OX=508771 GN=TGME49_266960 PE=3 SV=1	A0A125YWG5	50 kDa	0.98	[]	0	9	2	0	8	1
85	Splicing factor U2AF family SnRNP auxilary factor large subunit, RRM domain-containing protein OS=Toxoplasma gondii (strain ATCC 50611 / Me49) OX=508771 GN=TGME49_319850 PE=4 SV=1	A0A125YLN8	52 kDa	0.99	[]	0	2	0	0	0	1
220	Alpha-carbonic anhydrase domain-containing protein OS=Toxoplasma gondii (strain ATCC 50611 / Me49) OX=508771 GN=TGME49_297070 PE=4 SV=1	S8FBC4	58 kDa	0.99	[]	0	3	0	0	2	0
351.1	Rhoptry protein ROP4 OS=Toxoplasma gondii (strain ATCC 50611 / Me49) OX=508771 GN=ROP4 PE=4 SV=1	S8FFC5	42 kDa	0.99	[]	0	6	5	0	9	1
